# Supplementary material for: Expression of mitochondrial protein genes encoded by nuclear and mitochondrial genomes correlate with energy metabolism in dairy cattle
Source: BMC Genomics. 2020 Oct 19;21:720. doi: 10.1186/s12864-020-07018-7 (PMC7574280; doi:10.1186/s12864-020-07018-7)
Supplement: Supplementary file 1 — Additional file 1: Table S1. Average RIN by tissue types. [file 12864_2020_7018_MOESM1_ESM.xlsx]

## Sheet: Additional file 1
Table S1. Tissue libraries and their RIN
Library	RIN
BTA-DEDJTR-2181-Adrenal-gland-cortex-RNA	6.8
BTA-DEDJTR-2181-Adrenal-gland-medulla-RNA	7.2
BTA-DEDJTR-2181-Brain-caudal-lobe-RNA	7.0
BTA-DEDJTR-2181-Brain-cerebellum-RNA	6.9
BTA-DEDJTR-2181-Brain-stem-RNA	6.6
BTA-DEDJTR-2181-Omental-fat-pad-RNA	7.8
BTA-DEDJTR-2181-Sub-cut-fat-RNA	7.9
BTA-DEDJTR-2181F-Foetal_Heart-RNA	6.7
BTA-DEDJTR-2181F-Foetal_Liver-RNA	7.6
BTA-DEDJTR-2181F-Foetal_Lung-RNA	7.7
BTA-DEDJTR-2181F-Foetal_Leg-muscle-RNA	7.9
BTA-DEDJTR-2181-Heart-RNA	7.3
BTA-DEDJTR-2181-Kidney-RNA	6.9
BTA-DEDJTR-2181-Liver-RNA	7.2
BTA-DEDJTR-2181-Lung-RNA	7.5
BTA-DEDJTR-2181-LNInt-RNA	8.1
BTA-DEDJTR-2181-Mediastinal-LN-RNA	7.1
BTA-DEDJTR-2181-Mammary-gland-RNA	7.5
BTA-DEDJTR-2181-Leg-muscle-RNA	6.4
BTA-DEDJTR-2181-Loin- muscle-RNA	6.3
BTA-DEDJTR-2181-Rib-muscle-RNA	6.1
BTA-DEDJTR-2181-Latissimus-d.-muscle-RNA	6.5
BTA-DEDJTR-2181-Ovary-RNA	7.8
BTA-DEDJTR-2181-Pituitary-RNA	6.7
BTA-DEDJTR-2181-Placenta-RNA	8.5
BTA-DEDJTR-2181-Skin-black-RNA	7.2
BTA-DEDJTR-2181-Skin-white-RNA	7.6
BTA-DEDJTR-2181-Spleen-RNA	6.5
BTA-DEDJTR-2181-Thymus-RNA	7.6
BTA-DEDJTR-2181-Thyroid-RNA	6.8
BTA-DEDJTR-2181-Tongue-RNA	8
BTA-DEDJTR-2181F-Foetal_Brain-RNA	8.3
BTA-DEDJTR-2181F-Foetal_Kidney-RNA	7.7
BTA-DEDJTR-2181-Kidney-cortex-RNA	7
BTA-DEDJTR-2181-WBC-RNA	4.8
BTA-DEDJTR-6819-Adrenal-gland-cortex-RNA	7.5
BTA-DEDJTR-6819-Adrenal-gland-medulla-RNA	6.6
BTA-DEDJTR-6819-Brain-caudal-lobe-RNA	7.5
BTA-DEDJTR-6819-Brain-cerebellum-RNA	6.9
BTA-DEDJTR-6819-Brain-stem-RNA	7.6
BTA-DEDJTR-6819-Omental-fat-pad-RNA	6.5
BTA-DEDJTR-6819-Sub-cut-fat-RNA	6.1
BTA-DEDJTR-6819F-Foetal_Heart-RNA	6.9
BTA-DEDJTR-6819F-Foetal_Liver-RNA	7.5
BTA-DEDJTR-6819F-Foetal_Lung-RNA	7.2
BTA-DEDJTR-6819F-Foetal_Leg-muscle-RNA	7.1
BTA-DEDJTR-6819-Heart-RNA	6.9
BTA-DEDJTR-6819-Kidney-RNA	6.9
BTA-DEDJTR-6819-Liver-RNA	7.5
BTA-DEDJTR-6819-Lung-RNA	7.2
BTA-DEDJTR-6819-LNInt-RNA	7.5
BTA-DEDJTR-6819-Mediastinal-LN-RNA	6.9
BTA-DEDJTR-6819-Mammary-gland-RNA	7.1
BTA-DEDJTR-6819-Leg-muscle-RNA	6.4
BTA-DEDJTR-6819-Loin- muscle-RNA	6.5
BTA-DEDJTR-6819-Rib-muscle-RNA	7.1
BTA-DEDJTR-6819-Latissimus-d.-muscle-RNA	7.1
BTA-DEDJTR-6819-Ovary-RNA	6.6
BTA-DEDJTR-6819-Pituitary-RNA	7.1
BTA-DEDJTR-6819-Placenta-RNA	8.4
BTA-DEDJTR-6819-Skin-black-RNA	6.8
BTA-DEDJTR-6819-Skin-white-RNA	6.7
BTA-DEDJTR-6819-Spleen-RNA	7.7
BTA-DEDJTR-6819-Thymus-RNA	8.1
BTA-DEDJTR-6819-Thyroid-RNA	7.6
BTA-DEDJTR-6819-Tongue-RNA	7.8
BTA-DEDJTR-6819F-Foetal_Brain-RNA	8.3
BTA-DEDJTR-6819F-Foetal_Kidney-RNA	7.9
BTA-DEDJTR-6819-Kidney-cortex-RNA	7.2
BTA-DEDJTR-6819-WBC-RNA	9.6
BTA-DEDJTR-6819-MilkCells-RNA	7.2
BTA-DEDJTR-6819-MilkCellPost-RNA	5.3
BTA-DEDJTR-2181-Adrenal-gland-cortex2-RNA	6.8
BTA-DEDJTR-2181-Adrenal-gland-medulla2-RNA	7.7
BTA-DEDJTR-2181-Brain-caudal-lobe2-RNA	7.1
BTA-DEDJTR-2181-Brain-cerebellum2-RNA	7.2
BTA-DEDJTR-2181-Brain-stem2-RNA	7.3
BTA-DEDJTR-2181-Omental-fat-pad2-RNA	8.3
BTA-DEDJTR-2181-Sub-cut-fat2-RNA	7.2
BTA-DEDJTR-2181F-Foetal_Heart2-RNA	6.8
BTA-DEDJTR-2181F-Foetal_Liver2-RNA	8.5
BTA-DEDJTR-2181-Foetal_Lung2-RNA	7.8
BTA-DEDJTR-2181F-Foetal_Leg-muscle2-RNA	8
BTA-DEDJTR-2181-Heart2-RNA	7.6
BTA-DEDJTR-2181-Kidney2-RNA	6.9
BTA-DEDJTR-2181-Liver2-RNA	6.3
BTA-DEDJTR-2181-Lung2-RNA	6.9
BTA-DEDJTR-2181-LNInt2-RNA	7
BTA-DEDJTR-2181-Mediastinal-LN2-RNA	6.4
BTA-DEDJTR-2181-Mammary-gland2-RNA	6.6
BTA-DEDJTR-2181-Leg-muscle2-RNA	6.7
BTA-DEDJTR-2181-Loin- muscle2-RNA	6.4
BTA-DEDJTR-2181-Rib-muscle2-RNA	6.6
BTA-DEDJTR-2181-Latissimus-d.-muscle2-RNA	6.5
BTA-DEDJTR-2181-Ovary2-RNA	6.9
BTA-DEDJTR-2181-Pituitary2-RNA	6.3
BTA-DEDJTR-2181-Placenta2-RNA	8
BTA-DEDJTR-2181-Skin-black2-RNA	6.6
BTA-DEDJTR-2181-Skin-white2-RNA	7.7
BTA-DEDJTR-2181-Spleen2-RNA	6.8
BTA-DEDJTR-2181-Thymus2-RNA	7.9
BTA-DEDJTR-2181-Thyroid2-RNA	7
BTA-DEDJTR-2181-Tongue2-RNA	7.2
BTA-DEDJTR-2181F-Foetal_Brain2-RNA	8
BTA-DEDJTR-2181F-Foetal_Kidney2-RNA	8.3
BTA-DEDJTR-2181-Kidney-cortex2-RNA	6.5
BTA-DEDJTR-6819-Adrenal-gland-cortex2-RNA	7
BTA-DEDJTR-6819-Adrenal-gland-medulla2-RNA	6.9
BTA-DEDJTR-6819-Brain-caudal-lobe2-RNA	7.9
BTA-DEDJTR-6819-Brain-cerebellum2-RNA	7.4
BTA-DEDJTR-6819-Brain-stem2-RNA	6.8
BTA-DEDJTR-6819-Omental-fat-pad2-RNA	7.4
BTA-DEDJTR-6819-Sub-cut-fat2-RNA	5.8
BTA-DEDJTR-6819F-Foetal_Heart2-RNA	7.1
BTA-DEDJTR-6819F-Foetal_Liver2-RNA	7.1
BTA-DEDJTR-6819F-Foetal_Lung2-RNA	7.3
BTA-DEDJTR-6819F-Foetal_Leg-muscle2-RNA	7.9
BTA-DEDJTR-6819-Heart2-RNA	7
BTA-DEDJTR-6819-Kidney2-RNA	7.3
BTA-DEDJTR-6819-Liver2-RNA	6.8
BTA-DEDJTR-6819-Lung2-RNA	7.1
BTA-DEDJTR-6819-LNInt2-RNA	7.3
BTA-DEDJTR-6819-Mediastinal-LN2-RNA	7.8
BTA-DEDJTR-6819-Mammary-gland2-RNA	6.5
BTA-DEDJTR-6819-Leg-muscle2-RNA	6.8
BTA-DEDJTR-6819-Loin- muscle2-RNA	6.9
BTA-DEDJTR-6819-Rib-muscle2-RNA	7
BTA-DEDJTR-6819-Latissimus-d.-muscle2-RNA	6.6
BTA-DEDJTR-6819-Ovary2-RNA	6.4
BTA-DEDJTR-6819-Pituitary2-RNA	6.2
BTA-DEDJTR-6819-Placenta2-RNA	6.7
BTA-DEDJTR-6819-Skin-black2-RNA	5.6
BTA-DEDJTR-6819-Skin-white2-RNA	6.9
BTA-DEDJTR-6819-Spleen2-RNA	7.5
BTA-DEDJTR-6819-Thymus2-RNA	6.3
BTA-DEDJTR-6819-Thyroid2-RNA	7.5
BTA-DEDJTR-6819-Tongue2-RNA	6.9
BTA-DEDJTR-6819F-Foetal_Brain2-RNA	7.8
BTA-DEDJTR-6819F-Foetal_Kidney2-RNA	7.6
BTA-DEDJTR-6819-Kidney-cortex2-RNA	7.1
