# Supplementary material for: Expression of mitochondrial protein genes encoded by nuclear and mitochondrial genomes correlate with energy metabolism in dairy cattle
Source: BMC Genomics. 2020 Oct 19;21:720. doi: 10.1186/s12864-020-07018-7 (PMC7574280; doi:10.1186/s12864-020-07018-7)
Supplement: Supplementary file 2 — Additional file 2: Table S2. Quality of library preparation. [file 12864_2020_7018_MOESM2_ESM.xlsx]

## Sheet: Sheet1
Table S2. Quality of library preparation
Sample	Left reads	Left mapped	Left mapped %	Left multiple alignments	Left multiple alignments %	Right reads	Right mapped	Right mapped %	Right multiple alignments	Right multiple alignments %	Overall read mapping rate	Aligned pairs	Pairs with multiple alignments	Pairs with multiple alignments %	Pairs with discordant alignments	Pairs with discordant alignments %	Concordant pair alignment rate
2181-Adrenal gland cortex2	72564960	68407210	0.943	1100145	0.016	72564960	68413946	0.943	1113718	0.016	0.943	66788691	1071919	0.016	186550	0.003	0.918
2181-Adrenal gland cortex	33492631	31692730	0.946	945654	0.03	33492631	31848154	0.951	955239	0.03	0.949	31183259	935068	0.03	101752	0.003	0.928
2181-Adrenal gland medulla2	87435862	82261710	0.941	1860114	0.023	87435862	82141208	0.939	1901127	0.023	0.94	80014277	1810551	0.023	245144	0.003	0.912
2181-Adrenal gland medulla	75943099	71497322	0.941	2209728	0.031	75943099	71536846	0.942	2230740	0.031	0.942	69685608	2157755	0.031	281477	0.004	0.914
2181-Brain cerebellum2	64874756	60447631	0.932	989022	0.016	64874756	60430905	0.932	992864	0.016	0.932	58844931	957484	0.016	157363	0.003	0.905
2181-Brain cerebellum	33167217	30687126	0.925	900962	0.029	33167217	30839746	0.93	910320	0.03	0.928	29919065	884716	0.03	95981	0.003	0.899
2181F-Foetal brain 2	71764588	67417888	0.939	1302040	0.019	71764588	67306585	0.938	1308072	0.019	0.939	65674705	1269781	0.019	208273	0.003	0.912
2181F-Foetal brain	37131231	34863672	0.939	703476	0.02	37131231	34953628	0.941	710260	0.02	0.94	34135237	689234	0.02	117166	0.003	0.916
2181F-Foetal heart2	65028890	61387823	0.944	1381907	0.023	65028890	61429001	0.945	1377700	0.022	0.944	60012143	1347530	0.022	155786	0.003	0.92
2181F-Foetal heart	32585389	30768203	0.944	1061169	0.034	32585389	30805003	0.945	1066119	0.035	0.945	30068494	1043872	0.035	96985	0.003	0.92
2181F-Foetal kidney2	63128060	59685547	0.945	1004728	0.017	63128060	59657039	0.945	1009560	0.017	0.945	58262372	979109	0.017	188925	0.003	0.92
2181F-Foetal kidney	33883300	31840179	0.94	801065	0.025	33883300	31957522	0.943	808227	0.025	0.941	31175645	787979	0.025	102435	0.003	0.917
2181F-Foetal Leg2	53585230	50520022	0.943	885053	0.018	53585230	50599822	0.944	888628	0.018	0.944	49536128	864347	0.017	121260	0.002	0.922
2181F-Foetal Leg	32106407	30263592	0.943	867235	0.029	32106407	30282813	0.943	869798	0.029	0.943	29625247	852266	0.029	99346	0.003	0.92
2181F-Foetal Liver2	65979929	62683484	0.95	3434777	0.055	65979929	63037665	0.955	3460663	0.055	0.953	61975479	3411038	0.055	77059	0.001	0.938
2181F-Foetal Liver	34319687	32641841	0.951	1872677	0.057	34319687	32851581	0.957	1894973	0.058	0.954	32055535	1857188	0.058	106386	0.003	0.931
2181-Foetal Lung2	61453902	58166515	0.947	997159	0.017	61453902	58052248	0.945	999910	0.017	0.946	56776044	972990	0.017	175395	0.003	0.921
2181-Foetal Lung	29987290	28232015	0.941	723266	0.026	29987290	28345895	0.945	731036	0.026	0.943	27626865	711212	0.026	119724	0.004	0.917
2181-Sub-cut fat2	22948742	21615324	0.942	286128	0.013	22948742	21634397	0.943	289018	0.013	0.942	21148509	277054	0.013	65583	0.003	0.919
2181-Sub-cut fat	31873034	30163334	0.946	429305	0.014	31873034	30255264	0.949	434944	0.014	0.948	29637335	418071	0.014	101781	0.003	0.927
2181-Heart2	67645002	63376216	0.937	1435254	0.023	67645002	63694302	0.942	1429366	0.022	0.939	62090594	1395533	0.022	106279	0.002	0.916
2181-Heart	29640059	28053285	0.946	982627	0.035	29640059	28134508	0.949	989662	0.035	0.948	27543440	968939	0.035	60973	0.002	0.927
2181-Kidney cortex2	52238042	49398829	0.946	950420	0.019	52238042	49363851	0.945	956133	0.019	0.945	48196134	926402	0.019	142383	0.003	0.92
2181-Kidney cortex	58600795	54717371	0.934	1708679	0.031	58600795	54846036	0.936	1770182	0.032	0.935	53318604	1671297	0.031	171728	0.003	0.907
2181-Kidney medulla2	56602309	53346122	0.942	1089852	0.02	56602309	53505049	0.945	1093881	0.02	0.944	52308887	1070123	0.02	114361	0.002	0.922
2181-Kidney medulla2	31787137	30094230	0.947	752994	0.025	31787137	30216581	0.951	759925	0.025	0.949	29511176	742915	0.025	89046	0.003	0.926
2181-Leg muscle2	44929783	42601299	0.948	1253695	0.029	44929783	42687964	0.95	1256305	0.029	0.949	41932407	1229672	0.029	67164	0.002	0.932
2181-Leg muscle2	58009339	55081204	0.95	1275359	0.023	58009339	55221959	0.952	1284463	0.023	0.951	54217251	1240924	0.023	101779	0.002	0.933
2181-Liver2	69812152	66093402	0.947	1439438	0.022	69812152	66202794	0.948	1454101	0.022	0.948	64686885	1401104	0.022	179881	0.003	0.924
2181-Liver	34725015	33054460	0.952	979214	0.03	34725015	33162583	0.955	987879	0.03	0.953	32430884	960921	0.03	104376	0.003	0.931
2181-LNInt2	83608784	76026193	0.909	1742346	0.023	83608784	76266330	0.912	1940467	0.025	0.911	73844259	1685465	0.023	364453	0.005	0.879
2181-LNInt	36207595	33134285	0.915	1099387	0.033	36207595	33265180	0.919	1136550	0.034	0.917	32396910	1067731	0.033	149563	0.005	0.891
2181-Mediastinal LN 2	67843034	61579795	0.908	2635494	0.043	67843034	59732398	0.88	2710381	0.045	0.894	57707357	2576954	0.045	119601	0.002	0.849
2181-Mediastinal LN	46729562	42335908	0.906	2006716	0.047	46729562	42649365	0.913	2062541	0.048	0.909	40819021	1941791	0.048	124832	0.003	0.871
2181-Brain caudal lobe2	56329225	52544225	0.933	856523	0.016	56329225	52564012	0.933	860598	0.016	0.933	51284355	831613	0.016	119055	0.002	0.908
2181-Brain caudal lobe	35116515	32489260	0.925	960478	0.03	35116515	32599778	0.928	967732	0.03	0.927	31696366	942030	0.03	95556	0.003	0.9
2181-Loin muscle2	43036023	41033767	0.953	996015	0.024	43036023	41102843	0.955	1002092	0.024	0.954	40380662	975508	0.024	76691	0.002	0.937
2181-Loin muscle	38652517	36647096	0.948	932334	0.025	38652517	36733341	0.95	937963	0.026	0.949	36016777	908059	0.025	76229	0.002	0.93
2181-Lung2	91851865	86421971	0.941	1536044	0.018	91851865	86432161	0.941	1550410	0.018	0.941	84591822	1486811	0.018	205509	0.002	0.919
2181-Lung	37222888	35083419	0.943	726904	0.021	37222888	35194541	0.946	737263	0.021	0.944	34375861	704493	0.02	114582	0.003	0.92
2181-Mammary gland2	59908271	57068239	0.953	3349828	0.059	59908271	57048517	0.952	3350943	0.059	0.952	55889026	3297201	0.059	132925	0.002	0.931
2181-Mammary gland	32571088	31099012	0.955	1934368	0.062	32571088	31165632	0.957	1945897	0.062	0.956	30557122	1913660	0.063	73048	0.002	0.936
2181-Msub2	73409669	69834518	0.951	1555419	0.022	73409669	70047596	0.954	1563758	0.022	0.953	68722572	1520555	0.022	120893	0.002	0.935
2181-Msub	55555148	52875604	0.952	1038124	0.02	55555148	53055379	0.955	1047106	0.02	0.953	52012541	1011840	0.019	107117	0.002	0.934
2181-Omental fat pad2	27878622	25616521	0.919	443054	0.017	27878622	25684685	0.921	489697	0.019	0.92	24981493	424566	0.017	81071	0.003	0.893
2181-Omental fat pad	28945463	27034443	0.934	394647	0.015	28945463	27120152	0.937	400634	0.015	0.935	26602713	381433	0.014	80378	0.003	0.916
2181-Ovary2	78242800	73969901	0.945	1972448	0.027	78242800	74018112	0.946	1980157	0.027	0.946	72344843	1936780	0.027	196364	0.003	0.922
2181-Ovary	41632091	39619323	0.952	1233322	0.031	41632091	39769804	0.955	1243340	0.031	0.953	38895168	1217562	0.031	140746	0.004	0.931
2181-Pituitary2	59007804	53556006	0.908	1363109	0.025	59007804	53572816	0.908	1365006	0.025	0.908	52151208	1310491	0.025	165569	0.003	0.881
2181-Pituitary	27736330	25194420	0.908	832364	0.033	27736330	25313965	0.913	841805	0.033	0.911	24659031	809554	0.033	94255	0.004	0.886
2181-Placenta2	67246271	63478430	0.944	1399519	0.022	67246271	63699762	0.947	1410644	0.022	0.946	62618853	1378557	0.022	142465	0.002	0.929
2181-Placenta	35984403	33982451	0.944	883764	0.026	35984403	34055844	0.946	891514	0.026	0.945	33314507	867918	0.026	137933	0.004	0.922
2181-Rib muscle2	28106270	26589651	0.946	573332	0.022	28106270	26645908	0.948	575303	0.022	0.947	26144288	560831	0.021	36000	0.001	0.929
2181-Rib muscle	15560070	14741879	0.947	361519	0.025	15560070	14824536	0.953	366566	0.025	0.95	14537096	355299	0.024	24702	0.002	0.933
2181-Skin black2	61483491	58038550	0.944	1614828	0.028	61483491	58059843	0.944	1619943	0.028	0.944	56763520	1572760	0.028	135555	0.002	0.921
2181-Skin black	32069894	30331531	0.946	769796	0.025	32069894	30493825	0.951	780825	0.026	0.948	29775192	753733	0.025	85733	0.003	0.926
2181-Spleen2	52241674	46739667	0.895	4522620	0.097	52241674	46935462	0.898	4589566	0.098	0.897	45672347	4471879	0.098	209275	0.005	0.87
2181-Spleen	46457082	42038416	0.905	4703429	0.112	46457082	42276328	0.91	4755920	0.112	0.907	41019742	4636231	0.113	258916	0.006	0.877
2181-Brain stem2	57812525	54549609	0.944	1090532	0.02	57812525	54617353	0.945	1096135	0.02	0.944	53289892	1067618	0.02	142328	0.003	0.919
2181-Brain stem	35495466	33678058	0.949	656240	0.019	35495466	33779410	0.952	661783	0.02	0.95	33107385	646192	0.02	94389	0.003	0.93
2181-Skin white2	57431662	54147773	0.943	1449031	0.027	57431662	54154107	0.943	1455133	0.027	0.943	52905166	1408057	0.027	136176	0.003	0.919
2181-Skin white	30965277	29285861	0.946	867145	0.03	30965277	29388960	0.949	875759	0.03	0.947	28748749	848006	0.029	84795	0.003	0.926
2181-Thymus2	63791158	59967162	0.94	1214437	0.02	63791158	59907131	0.939	1225637	0.02	0.94	58353295	1175145	0.02	235268	0.004	0.911
2181-Thymus	32853235	31110240	0.947	662623	0.021	32853235	31213957	0.95	671100	0.021	0.949	30476162	646778	0.021	143335	0.005	0.923
2181-Thyroid2	79040030	68942092	0.872	2324590	0.034	79040030	69272270	0.876	2549187	0.037	0.874	66945758	2266990	0.034	268093	0.004	0.844
2181-Thyroid	31619266	29026501	0.918	728455	0.025	31619266	29189279	0.923	755994	0.026	0.921	28341947	697318	0.025	140136	0.005	0.892
2181-Tongue2	65253936	61620158	0.944	1135017	0.018	65253936	61861746	0.948	1133860	0.018	0.946	60412487	1099261	0.018	117476	0.002	0.924
2181-Tongue	33815054	32080461	0.949	605722	0.019	33815054	32187507	0.952	611788	0.019	0.95	31495079	589317	0.019	69079	0.002	0.929
2181-WBC	37634487	34708355	0.922	524355	0.015	37634487	34787667	0.924	542356	0.016	0.923	34000130	503946	0.015	128400	0.004	0.9
6819-Adrenal gland cortex2	82584352	77719288	0.941	1505865	0.019	82584352	77810495	0.942	1524806	0.02	0.942	76144114	1473115	0.019	189654	0.002	0.92
6819-Adrenal gland cortex	33202915	31090637	0.936	1028116	0.033	33202915	31191482	0.939	1039345	0.033	0.938	30391172	1006926	0.033	110853	0.004	0.912
6819-Adrenal gland medulla2	59189516	55485168	0.937	1649451	0.03	59189516	55529330	0.938	1678379	0.03	0.938	54174194	1613994	0.03	135862	0.003	0.913
6819-Adrenal gland medulla	33807391	31964919	0.946	996456	0.031	33807391	32069993	0.949	1005479	0.031	0.947	31422916	979903	0.031	97757	0.003	0.927
6819-Brain cerebellum2	64301706	59874911	0.931	939279	0.016	64301706	59925607	0.932	945163	0.016	0.932	58458895	910613	0.016	149412	0.003	0.907
6819-Brain cerebellum	27650010	25716671	0.93	548710	0.021	27650010	25803101	0.933	554562	0.021	0.932	25160250	536860	0.021	74111	0.003	0.907
6819F-Foetal brain 2	70966101	66689711	0.94	1281366	0.019	70966101	66634559	0.939	1288312	0.019	0.939	65055458	1252060	0.019	200323	0.003	0.914
6819F-Foetal brain	36922858	34667096	0.939	644566	0.019	36922858	34773522	0.942	651350	0.019	0.94	33953905	629843	0.019	126128	0.004	0.916
6819F-Foetal heart2	49672425	46792797	0.942	1200713	0.026	49672425	47049906	0.947	1199671	0.025	0.945	46029052	1178913	0.026	96964	0.002	0.925
6819F-Foetal heart	42324300	40154467	0.949	860712	0.021	42324300	40300300	0.952	871049	0.022	0.95	39456145	846567	0.021	126571	0.003	0.929
6819F-Foetal kidney2	60872238	57454967	0.944	952510	0.017	60872238	57555063	0.946	957913	0.017	0.945	56358946	932123	0.017	148219	0.003	0.923
6819F-Foetal kidney	63518039	59702623	0.94	1736771	0.029	63518039	59845667	0.942	1745522	0.029	0.941	58295971	1704866	0.029	237695	0.004	0.914
6819F-Foetal Leg2	64660238	61042334	0.944	1035338	0.017	64660238	61028029	0.944	1037677	0.017	0.944	59523435	1004475	0.017	182450	0.003	0.918
6819F-Foetal Leg	31063042	29344773	0.945	568016	0.019	31063042	29512700	0.95	577309	0.02	0.947	28781457	557155	0.019	102181	0.004	0.923
6819F-Foetal Liver2	69477877	66192964	0.953	2963878	0.045	69477877	66220372	0.953	2979051	0.045	0.953	64876523	2929455	0.045	155079	0.002	0.932
6819F-Foetal Liver	37218611	35336191	0.949	2300900	0.065	37218611	35448697	0.952	2315659	0.065	0.951	34660381	2282174	0.066	94989	0.003	0.929
6819F-Foetal Lung2	53441421	50575132	0.946	804374	0.016	53441421	50570931	0.946	808849	0.016	0.946	49456465	785625	0.016	164274	0.003	0.922
6819F-Foetal Lung	38612724	36632887	0.949	710699	0.019	38612724	36791042	0.953	720039	0.02	0.951	35938550	698217	0.019	159031	0.004	0.927
6819-Sub-cut fat2	70357169	66858427	0.95	1103203	0.017	70357169	66945971	0.952	1116918	0.017	0.951	65595726	1073973	0.016	238051	0.004	0.929
6819-Sub-cut fat	28711770	27177660	0.947	389973	0.014	28711770	27324796	0.952	398142	0.015	0.949	26751109	381055	0.014	76392	0.003	0.929
6819-Heart2	52423074	48902584	0.933	1147683	0.023	52423074	49149148	0.938	1144071	0.023	0.935	47840423	1115333	0.023	97100	0.002	0.911
6819-Heart	37775009	35636170	0.943	1042925	0.029	37775009	35825405	0.948	1054980	0.029	0.946	34967867	1025553	0.029	82802	0.002	0.923
6819-Kidney cortex2	61412439	57645924	0.939	1303690	0.023	61412439	57853909	0.942	1310277	0.023	0.94	56591618	1280620	0.023	132727	0.002	0.919
6819-Kidney cortex	34388806	32290863	0.939	1142528	0.035	34388806	32363756	0.941	1153491	0.036	0.94	31607245	1121899	0.035	83654	0.003	0.917
6819-Kidney medulla2	76135187	71859715	0.944	1175231	0.016	76135187	71755638	0.942	1180419	0.016	0.943	69975896	1138544	0.016	235758	0.003	0.916
6819-Kidney medulla2	30085612	28419730	0.945	700279	0.025	30085612	28480193	0.947	706446	0.025	0.946	27826547	688714	0.025	89786	0.003	0.922
6819-Leg muscle2	63676149	59960328	0.942	1455911	0.024	63676149	60061996	0.943	1464687	0.024	0.942	58930646	1418203	0.024	119825	0.002	0.924
6819-Leg muscle	76505298	72879810	0.953	1761150	0.024	76505298	73003367	0.954	1768351	0.024	0.953	71674995	1715838	0.024	167417	0.002	0.935
6819-Liver2	66660986	62893336	0.943	1953342	0.031	66660986	62999367	0.945	1986742	0.032	0.944	61543595	1907029	0.031	179318	0.003	0.921
6819-Liver	42952811	40723311	0.948	1669638	0.041	42952811	40858001	0.951	1690970	0.041	0.95	39950552	1635873	0.041	141081	0.004	0.927
6819-LNInt2	52813696	48139987	0.912	1122778	0.023	52813696	48212928	0.913	1172209	0.024	0.912	46830232	1078320	0.023	176116	0.004	0.883
6819-LNInt	61912919	55898678	0.903	1811025	0.032	61912919	56188957	0.908	1881168	0.033	0.905	54354454	1750591	0.032	249341	0.005	0.874
6819-Mediastinal LN2	55187375	47238837	0.856	1746592	0.037	55187375	47422490	0.859	1865797	0.039	0.858	45915304	1697076	0.037	175060	0.004	0.829
6819-Mediastinal LN	32561262	28599371	0.878	1151688	0.04	32561262	28716769	0.882	1195993	0.042	0.88	27849999	1109576	0.04	123211	0.004	0.852
6819-Brain caudal lobe2	67004888	62466111	0.932	965707	0.015	67004888	62474835	0.932	974738	0.016	0.932	60900233	937859	0.015	143590	0.002	0.907
6819-Brain caudal lobe	32350915	30189402	0.933	519467	0.017	32350915	30438952	0.941	533507	0.018	0.937	29587785	508717	0.017	92026	0.003	0.912
6819-Loin muscle2	36727077	34942688	0.951	1033334	0.03	36727077	35016938	0.953	1041873	0.03	0.952	34391934	1013635	0.029	61344	0.002	0.935
6819-Loin muscle	78845076	75049462	0.952	2196663	0.029	78845076	75177779	0.953	2208987	0.029	0.953	73799647	2148405	0.029	144845	0.002	0.934
6819-Lung2	71417247	66581589	0.932	1541055	0.023	71417247	66510435	0.931	1565244	0.024	0.932	64858237	1484957	0.023	190188	0.003	0.905
6819-Lung	29103557	26870438	0.923	745000	0.028	29103557	27038907	0.929	765654	0.028	0.926	26181791	721217	0.028	95378	0.004	0.896
6819-Mammary gland2	60156503	56911958	0.946	2356841	0.041	60156503	56774510	0.944	2362567	0.042	0.945	55641637	2318043	0.042	102695	0.002	0.923
6819-Mammary gland	31021183	29397776	0.948	1396176	0.047	31021183	29537090	0.952	1414209	0.048	0.95	28840406	1376601	0.048	80378	0.003	0.927
6819-Msub2	53678999	50714222	0.945	1202727	0.024	53678999	50818574	0.947	1213530	0.024	0.946	49927440	1176765	0.024	94371	0.002	0.928
6819-Msub	57154253	54327601	0.951	1536832	0.028	57154253	54476640	0.953	1546066	0.028	0.952	53407778	1502455	0.028	105736	0.002	0.933
6819-Omental fat pad2	21005465	19704355	0.938	366222	0.019	21005465	19736161	0.94	370704	0.019	0.939	19353619	358078	0.019	43831	0.002	0.919
6819-Omental fat pad	54010088	50991145	0.944	794716	0.016	54010088	51135408	0.947	803668	0.016	0.945	50173703	774720	0.015	146129	0.003	0.926
6819-Ovary2	52387456	49279568	0.941	905024	0.018	52387456	49264832	0.94	919454	0.019	0.941	48090189	881738	0.018	173539	0.004	0.915
6819-Ovary	29735892	28068276	0.944	604194	0.022	29735892	28215750	0.949	616483	0.022	0.946	27528103	592218	0.022	123401	0.004	0.922
6819-Pituitary2	59772338	54434835	0.911	1231368	0.023	59772338	54465453	0.911	1238698	0.023	0.911	53078534	1185612	0.022	172171	0.003	0.885
6819-Pituitary	45338056	40414911	0.891	1352198	0.033	45338056	40670645	0.897	1372155	0.034	0.894	39535575	1306941	0.033	157137	0.004	0.869
6819-Placenta2	80534506	76102000	0.945	1858636	0.024	80534506	76104557	0.945	1874683	0.025	0.945	74373902	1820140	0.024	289606	0.004	0.92
6819-Placenta	27446488	25693738	0.936	760900	0.03	27446488	25875529	0.943	776040	0.03	0.939	25103614	746059	0.03	138579	0.006	0.91
6819-Rib muscle2	30145527	28544318	0.947	619251	0.022	30145527	28620650	0.949	623281	0.022	0.948	28080135	606541	0.022	34783	0.001	0.93
6819-Rib muscle	56383664	53476670	0.948	1314493	0.025	56383664	53622431	0.951	1322993	0.025	0.95	52602546	1284495	0.024	98941	0.002	0.931
6819-Skin black2	52088274	49156334	0.944	1109425	0.023	52088274	49186287	0.944	1118999	0.023	0.944	48076998	1081779	0.023	119185	0.002	0.921
6819-Skin black	27558396	26063157	0.946	554015	0.021	27558396	26215753	0.951	564371	0.022	0.949	25589079	542288	0.021	78736	0.003	0.926
6819-Spleen2	80210297	67889236	0.846	5602834	0.083	80210297	68324914	0.852	5864972	0.086	0.849	65849889	5514196	0.084	339550	0.005	0.817
6819-Spleen	32321135	27526847	0.852	2888145	0.105	32321135	27750285	0.859	2990302	0.108	0.855	26784242	2822807	0.105	130865	0.005	0.825
6819-Brain stem2	45534294	42937734	0.943	603478	0.014	45534294	42971310	0.944	608512	0.014	0.943	41981966	588233	0.014	95021	0.002	0.92
6819-Brain stem	25565188	24148946	0.945	298394	0.012	25565188	24243278	0.948	302766	0.012	0.946	23687773	291314	0.012	68286	0.003	0.924
6819-Skin white2	64373025	60761359	0.944	1287286	0.021	64373025	60766132	0.944	1295289	0.021	0.944	59442013	1248201	0.021	146178	0.002	0.921
6819-Skin white	28706223	27163890	0.946	663820	0.024	28706223	27267084	0.95	672403	0.025	0.948	26639098	649241	0.024	90304	0.003	0.925
6819-Thymus2	58965606	55601613	0.943	1176207	0.021	58965606	55577956	0.943	1188551	0.021	0.943	54195327	1139515	0.021	229185	0.004	0.915
6819-Thymus	30843922	28855158	0.936	766958	0.027	30843922	28982433	0.94	780813	0.027	0.938	28183559	748887	0.027	128140	0.005	0.91
6819-Thyroid2	61944110	48261067	0.779	2994096	0.062	61944110	48756946	0.787	3160313	0.065	0.783	46935144	2935249	0.063	141640	0.003	0.755
6819-Thyroid	27147734	19985793	0.736	1695420	0.085	27147734	20531952	0.756	1876140	0.091	0.746	19256433	1627960	0.085	81174	0.004	0.706
6819-Tongue2	46532634	43871391	0.943	1072439	0.024	46532634	44113284	0.948	1080527	0.024	0.945	43200817	1055113	0.024	59924	0.001	0.927
6819-Tongue	26027068	24636323	0.947	467268	0.019	26027068	24734192	0.95	473818	0.019	0.948	24176307	455143	0.019	55463	0.002	0.927
6819-WBC	28392692	26407761	0.93	411351	0.016	28392692	26551228	0.935	424261	0.016	0.933	25858143	392839	0.015	84714	0.003	0.908
