# Supplementary material for: Expression of mitochondrial protein genes encoded by nuclear and mitochondrial genomes correlate with energy metabolism in dairy cattle
Source: BMC Genomics. 2020 Oct 19;21:720. doi: 10.1186/s12864-020-07018-7 (PMC7574280; doi:10.1186/s12864-020-07018-7)
Supplement: Supplementary file 3 — Additional file 3: Table S3. Read alignment quality check. [file 12864_2020_7018_MOESM3_ESM.xlsx]

## Sheet: Sheet1
Table S3. Read alignment quality check
Tissue_Sample	Total reads	Unique mapped reads	Unique mapped rate
2181-Adrenal gland cortex-RNA	33492631	31389293	0.9372
2181-Adrenal gland cortex2-RNA	72564960	68747029	0.9474
2181-Adrenal gland medulla-RNA	75943099	71569939	0.9424
2181-Adrenal gland medulla2-RNA	87435862	82612070	0.9448
2181-Brain cerebellum-RNA	33167217	31046158	0.936
2181-Brain cerebellum2-RNA	64874756	61313986	0.9451
2181-FoeLung-RNA	29987290	28265887	0.9426
2181-FoeLung2-RNA	61453902	58550541	0.9528
2181-Fsub-RNA	31873034	30479464	0.9563
2181-Fsub2-RNA	22948742	21536169	0.9384
2181-Heart-RNA	29640059	27877609	0.9405
2181-Heart2-RNA	67645002	64154910	0.9484
2181-KidCor-RNA	58600795	54784798	0.9349
2181-KidCor2-RNA	52238042	49097517	0.9399
2181-Kidney-RNA	31787137	30122323	0.9476
2181-Kidney2-RNA	56602309	53479172	0.9448
2181-Lymph node-RNA	36207595	33264463	0.9187
2181-Lymph node2-RNA	83608784	77436915	0.9262
2181-Mediastinal LN-RNA	46729562	42631658	0.9123
2181-Mediastinal LN2-RNA	67843034	61362320	0.9045
2181-Leg muscle-RNA	58009339	55439908	0.9557
2181-Leg muscle2-RNA	44929783	42494283	0.9458
2181-Liver-RNA	34725015	32893100	0.9472
2181-Liver2-RNA	69812152	66191933	0.9481
2181-Brain caudal lobe-RNA	35116515	32817940	0.9345
2181-Brain caudal lobe2-RNA	56329225	53226008	0.9449
2181-Loin muscle-RNA	38652517	36644548	0.9481
2181-Loin muscle2-RNA	43036023	41056437	0.954
2181-Lung-RNA	37222888	35239164	0.9467
2181-Lung2-RNA	91851865	87006294	0.9472
2181-Mammary gland-RNA	32571088	30150399	0.9257
2181-Mammary gland2-RNA	59908271	56123276	0.9368
2181-Msub-RNA	55555148	53097496	0.9558
2181-Msub2-RNA	73409669	69658490	0.9489
2181-Omental-RNA	28945463	27399359	0.9466
2181-Omental2-RNA	27878622	25974314	0.9317
2181-Ovary-RNA	41632091	39106612	0.9393
2181-Ovary2-RNA	78242800	73243455	0.9361
2181-Pituitary-RNA	27736330	25839046	0.9316
2181-Pituitary2-RNA	59007804	55160625	0.9348
2181-Placenta-RNA	35984403	33880352	0.9415
2181-Placenta2-RNA	67246271	62738801	0.933
2181-Rib muscle-RNA	15560070	14811679	0.9519
2181-Rib muscle2-RNA	28106270	26613885	0.9469
2181-Skin black-RNA	32069894	30292425	0.9446
2181-Skin black2-RNA	61483491	57531903	0.9357
2181-Spleen-RNA	46457082	38883491	0.837
2181-Spleen2-RNA	52241674	43570188	0.834
2181-Brain_stem-RNA	35495466	33859860	0.9539
2181-Brain_stem2-RNA	57812525	54973836	0.9509
2181-Skin white-RNA	30965277	29040466	0.9378
2181-Skin white2-RNA	57431662	53764292	0.9361
2181-Thymus-RNA	32853235	31251129	0.9512
2181-Thymus2-RNA	63791158	60074167	0.9417
2181-Thyroid-RNA	31619266	29407522	0.9301
2181-Thyroid2-RNA	79040030	70228089	0.8885
2181-Tongue-RNA	33815054	32490253	0.9608
2181-Tongue2-RNA	65253936	62256347	0.9541
2181-Leukocytes-RNA	37634487	35105614	0.9328
6819-Adrenal gland cortex-RNA	33202915	31069865	0.9358
6819-Adrenal gland cortex2-RNA	82584352	78071477	0.9454
6819-Adrenal gland medulla-RNA	33807391	31872502	0.9428
6819-Adrenal gland medulla2-RNA	59189516	55430201	0.9365
6819-Brain cerebellum-RNA	27650010	26087995	0.9435
6819-Brain cerebellum2-RNA	64301706	60443380	0.94
6819-Fsub-RNA	28711770	27340873	0.9523
6819-Fsub2-RNA	70357169	66666922	0.9475
6819-Heart-RNA	37775009	35655155	0.9439
6819-Heart2-RNA	52423074	49376029	0.9419
6819-KidCor-RNA	34388806	32062607	0.9324
6819-KidCor2-RNA	61412439	57620429	0.9383
6819-Kidney-RNA	30085612	28477484	0.9465
6819-Kidney2-RNA	76135187	72512282	0.9524
6819-Lymph node-RNA	61912919	56642844	0.9149
6819-Lymph node2-RNA	52813696	48686987	0.9219
6819-Mediastinal LN-RNA	32561262	28969844	0.8897
6819-Mediastinal LN2-RNA	55187375	48499404	0.8788
6819-Leg muscle-RNA	76505298	72921305	0.9532
6819-Leg muscle2-RNA	63676149	59842082	0.9398
6819-Liver-RNA	42952811	40028120	0.9319
6819-Liver2-RNA	66660986	62412805	0.9363
6819-Brain caudal lobe-RNA	32350915	30710222	0.9493
6819-Brain caudal lobe2-RNA	67004888	63527611	0.9481
6819-Loin muscle-RNA	78845076	74639915	0.9467
6819-Loin muscle2-RNA	36727077	34699301	0.9448
6819-Lung-RNA	29103557	27187015	0.9341
6819-Lung2-RNA	71417247	66255275	0.9277
6819-Mammary gland-RNA	31021183	28953897	0.9334
6819-Mammary gland2-RNA	60156503	56360843	0.9369
6819-Msub-RNA	57154253	54619167	0.9556
6819-Msub2-RNA	53678999	50611512	0.9429
6819-Omental-RNA	54010088	51271981	0.9493
6819-Omental2-RNA	21005465	19709983	0.9383
6819-Ovary-RNA	29735892	28124276	0.9458
6819-Ovary2-RNA	52387456	49230741	0.9397
6819-Pituitary-RNA	45338056	41823710	0.9225
6819-Pituitary2-RNA	59772338	55743387	0.9326
6819-Placenta-RNA	27446488	25734428	0.9376
6819-Placenta2-RNA	80534506	75948666	0.9431
6819-Rib muscle-RNA	56383664	53891191	0.9558
6819-Rib muscle2-RNA	30145527	28634742	0.9499
6819-Skin black-RNA	27558396	26080926	0.9464
6819-Skin black2-RNA	52088274	48736916	0.9357
6819-Spleen-RNA	32321135	26296725	0.8136
6819-Spleen2-RNA	80210297	65975202	0.8225
6819-Brain_stem-RNA	25565188	24566308	0.9609
6819-Brain_stem2-RNA	45534294	43377606	0.9526
6819-Skin white-RNA	28706223	27050017	0.9423
6819-Skin white2-RNA	64373025	59756259	0.9283
6819-Thymus-RNA	30843922	28988861	0.9399
6819-Thymus2-RNA	58965606	55708538	0.9448
6819-Thyroid-RNA	27147734	20851509	0.7681
6819-Thyroid2-RNA	61944110	49725229	0.8027
6819-Tongue-RNA	26027068	24940273	0.9582
6819-Tongue2-RNA	46532634	43340097	0.9314
6819-Leukocytes-RNA	28392692	26898273	0.9474
6819F-Foetal-brain-RNA	36922858	35059096	0.9495
6819F-Foetal-brain2-RNA	70966101	67164009	0.9464
6819F-Foetal-lung-RNA	38612724	36675326	0.9498
6819F-Foetal-lung2-RNA	53419421	50215319	0.9396
6819F-Foetal-heart-RNA	42324300	40220421	0.9503
6819F-Foetal-heart2-RNA	49672425	46550978	0.9372
6819F-Foetal-kidney-RNA	63518039	59740881	0.9405
6819F-Foetal-kidney2-RNA	60872238	57424918	0.9434
6819F-Foetal-leg muscle-RNA	31063042	29595459	0.9528
6819F-Foetal-leg muscle2-RNA	64660238	61544324	0.9518
6819F-Foetal-liver-RNA	37218611	33759562	0.9071
6819F-Foetal-liver2-RNA	69477877	64480990	0.9281
2181F-Foetal-brain-RNA	37131231	35149612	0.9466
2181F-Foetal-brain2-RNA	71764588	67624386	0.9423
2181F-Foetal-lung-RNA	29987290	28261850	0.9425
2181F-Foetal-lung2-RNA	61453902	58542345	0.9525
2181F-Foetal-heart-RNA	71764588	67624386	0.9423
2181F-Foetal-heart2-RNA	65028890	61482710	0.9455
2181F-Foetal-kidney-RNA	33883300	31929710	0.9423
2181F-Foetal-kidney2-RNA	63128060	59902638	0.9489
2181F-Foetal-leg muscle-RNA	32106407	30234664	0.9417
2181F-Foetal-leg muscle2-RNA	53585230	50724598	0.9464
2181F-Foetal-liver-RNA	34319687	31492115	0.9176
2181F-Foetal-liver2-RNA	65979929	60055359	0.9102
