# Supplementary material for: Expression of mitochondrial protein genes encoded by nuclear and mitochondrial genomes correlate with energy metabolism in dairy cattle
Source: BMC Genomics. 2020 Oct 19;21:720. doi: 10.1186/s12864-020-07018-7 (PMC7574280; doi:10.1186/s12864-020-07018-7)
Supplement: Supplementary file 4 — Additional file 4: Table S4. List of Mitochondrial protein genes derived from Mitocarta in cattle. [file 12864_2020_7018_MOESM4_ESM.xlsx]

## Sheet: Sheet1
Table S4. List of Mitochondrial protein genes derived from Mitocarta in cattle
Ensemble ID	Gene name
ENSBTAG00000000199	PDP1
ENSBTAG00000019603	LDHB
ENSBTAG00000014820	OXA1L
ENSBTAG00000046708	PDP2
ENSBTAG00000004874	AURKAIP1
ENSBTAG00000006779	LDHD
ENSBTAG00000017631	GFER
ENSBTAG00000006029	OGDH
ENSBTAG00000013007	FAM210B
ENSBTAG00000007107	TMEM143
ENSBTAG00000009141	FAM210A
ENSBTAG00000007513	PGAM5
ENSBTAG00000026250	PDHA2
ENSBTAG00000019852	PDHA1
ENSBTAG00000015833	DHX30
ENSBTAG00000005808	TMEM14C
ENSBTAG00000043564	ATP8
ENSBTAG00000038640	HIGD1A
ENSBTAG00000043584	ATP6
ENSBTAG00000002863	ACAA2
ENSBTAG00000016471	PDPR
ENSBTAG00000005586	GATM
ENSBTAG00000004387	MTPAP
ENSBTAG00000001780	SARS2
ENSBTAG00000004038	ABAT
ENSBTAG00000010735	HIGD2A
ENSBTAG00000018283	ACAA1
ENSBTAG00000012791	GATC
ENSBTAG00000011783	MPC1L
ENSBTAG00000017779	HSD17B10
ENSBTAG00000019942	PABPC5
ENSBTAG00000006693	MTX2
ENSBTAG00000012654	CHCHD1
ENSBTAG00000014840	MTX1
ENSBTAG00000024723	CHCHD3
ENSBTAG00000040295	CHCHD2
ENSBTAG00000019692	BCL2L2
ENSBTAG00000005064	WARS2
ENSBTAG00000015529	CHCHD4
ENSBTAG00000006526	BCL2L1
ENSBTAG00000009366	ARF5
ENSBTAG00000033284	CHCHD7
ENSBTAG00000030855	CHCHD6
ENSBTAG00000006529	PDSS1
ENSBTAG00000021859	PDSS2
ENSBTAG00000021416	FAM213A
ENSBTAG00000001945	ARG2
ENSBTAG00000030335	ALDH4A1
ENSBTAG00000006795	GCSH
ENSBTAG00000045697	MTCP1
ENSBTAG00000006272	NTHL1
ENSBTAG00000021688	FH
ENSBTAG00000010276	RECQL4
ENSBTAG00000017567	ACACA
ENSBTAG00000018972	GARS
ENSBTAG00000022058	ACACB
ENSBTAG00000012975	VDAC2
ENSBTAG00000014068	VDAC3
ENSBTAG00000013113	VDAC1
ENSBTAG00000016413	DUSP26
ENSBTAG00000004248	MLYCD
ENSBTAG00000014122	FOXRED1
ENSBTAG00000007690	AGXT2
ENSBTAG00000008124	GK
ENSBTAG00000031010	ACAD11
ENSBTAG00000001164	ACAD10
ENSBTAG00000010524	BCKDK
ENSBTAG00000013419	HTATIP2
ENSBTAG00000017804	BNIP3
ENSBTAG00000000473	ATP10D
ENSBTAG00000003529	ASAH2
ENSBTAG00000047649	AUH
ENSBTAG00000031209	SLC22A4
ENSBTAG00000026708	PRSS35
ENSBTAG00000012752	MRPL2
ENSBTAG00000018360	MRPL1
ENSBTAG00000001419	MRPL4
ENSBTAG00000047278	NDUFB11
ENSBTAG00000038132	AIFM3
ENSBTAG00000030942	MRPL3
ENSBTAG00000009534	NDUFB10
ENSBTAG00000001165	AIFM2
ENSBTAG00000006838	AIFM1
ENSBTAG00000013971	PI4KA
ENSBTAG00000000797	MRPL9
ENSBTAG00000019663	DECR1
ENSBTAG00000012037	DGUOK
ENSBTAG00000009470	CLIC4
ENSBTAG00000012260	MTRF1
ENSBTAG00000020541	PYURF
ENSBTAG00000004772	THEM4
ENSBTAG00000013722	AARS2
ENSBTAG00000020760	SNAP29
ENSBTAG00000011832	ALDH18A1
ENSBTAG00000009885	TACO1
ENSBTAG00000004344	ACSL1
ENSBTAG00000040313	PARS2
ENSBTAG00000002056	MARS2
ENSBTAG00000015534	LYPLAL1
ENSBTAG00000018986	ACSL4
ENSBTAG00000018261	PDHX
ENSBTAG00000003531	ABCA13
ENSBTAG00000020449	ETFB
ENSBTAG00000019708	ACSL6
ENSBTAG00000012490	ETFA
ENSBTAG00000016836	PDK1
ENSBTAG00000008744	PDK2
ENSBTAG00000015734	RMDN1
ENSBTAG00000017832	PDK3
ENSBTAG00000002921	RMDN3
ENSBTAG00000014069	PDK4
ENSBTAG00000004371	CS
ENSBTAG00000007700	PHYH
ENSBTAG00000046019	SDHA
ENSBTAG00000006447	ACSM3
ENSBTAG00000008314	SDHB
ENSBTAG00000001417	ACSM1
ENSBTAG00000015853	SDHC
ENSBTAG00000016266	SDHD
ENSBTAG00000008116	POLDIP2
ENSBTAG00000007777	OGG1
ENSBTAG00000037449	ACSM5
ENSBTAG00000007813	CMC4
ENSBTAG00000004155	SPATA20
ENSBTAG00000017009	CMC2
ENSBTAG00000035286	CMC1
ENSBTAG00000019759	IDE
ENSBTAG00000006391	NDUFAB1
ENSBTAG00000003328	TAMM41
ENSBTAG00000021319	MFF
ENSBTAG00000032829	GHITM
ENSBTAG00000019290	PACSIN2
ENSBTAG00000010692	SND1
ENSBTAG00000016560	DNAJC4
ENSBTAG00000014208	RPL35A
ENSBTAG00000000451	TMEM126A
ENSBTAG00000020596	TMEM126B
ENSBTAG00000024387	PNPLA8
ENSBTAG00000047287	2001-03-01
ENSBTAG00000016277	2002-03-01
ENSBTAG00000014651	SPATA19
ENSBTAG00000014833	NEU4
ENSBTAG00000005681	ME1
ENSBTAG00000000246	ME3
ENSBTAG00000021939	ELAC2
ENSBTAG00000006896	ABCA9
ENSBTAG00000012736	PTRH1
ENSBTAG00000016269	ME2
ENSBTAG00000004476	ADHFE1
ENSBTAG00000007540	GLUD1
ENSBTAG00000016710	PTRH2
ENSBTAG00000023259	OSBPL1A
ENSBTAG00000014520	LIAS
ENSBTAG00000019494	RPL10A
ENSBTAG00000010013	DNAJA3
ENSBTAG00000008464	ABCB9
ENSBTAG00000007759	ABCB8
ENSBTAG00000019160	GLOD4
ENSBTAG00000011028	ABCB7
ENSBTAG00000020607	ABCB6
ENSBTAG00000005178	MMAB
ENSBTAG00000009281	SPRYD4
ENSBTAG00000009713	USMG5
ENSBTAG00000014873	COA5
ENSBTAG00000018054	FABP1
ENSBTAG00000019700	PC
ENSBTAG00000003174	NDUFAF4
ENSBTAG00000001956	HINT3
ENSBTAG00000004302	NDUFAF5
ENSBTAG00000007570	NDUFAF6
ENSBTAG00000016218	PTGES2
ENSBTAG00000010698	VARS2
ENSBTAG00000001113	NDUFAF7
ENSBTAG00000019911	COA3
ENSBTAG00000010959	HINT1
ENSBTAG00000012968	COA1
ENSBTAG00000021728	OGDHL
ENSBTAG00000011444	HINT2
ENSBTAG00000012232	CYC1
ENSBTAG00000046814	ACOT2
ENSBTAG00000006901	NIPSNAP3A
ENSBTAG00000006084	PINK1
ENSBTAG00000015968	ACSF3
ENSBTAG00000009479	UQCRQ
ENSBTAG00000010778	NDUFAF1
ENSBTAG00000021607	NDUFAF2
ENSBTAG00000021301	ACSF2
ENSBTAG00000018918	NDUFAF3
ENSBTAG00000011258	ACOT9
ENSBTAG00000021202	ACOT7
ENSBTAG00000014592	LACE1
ENSBTAG00000015718	CASP8
ENSBTAG00000019305	EXOG
ENSBTAG00000020980	CAT
ENSBTAG00000012937	ACAD8
ENSBTAG00000006759	SUCLA2
ENSBTAG00000003242	ACAD9
ENSBTAG00000017554	RTN4IP1
ENSBTAG00000002238	ARL2
ENSBTAG00000008801	ATPAF2
ENSBTAG00000024240	ACADM
ENSBTAG00000010931	SSBP1
ENSBTAG00000007484	ACADS
ENSBTAG00000022613	CYCS
ENSBTAG00000003876	MCU
ENSBTAG00000015639	ERAL1
ENSBTAG00000011694	TIMM23
ENSBTAG00000010579	ACADL
ENSBTAG00000009687	TIMM21
ENSBTAG00000008423	TIMM22
ENSBTAG00000010234	DHRS1
ENSBTAG00000017665	DHRS4
ENSBTAG00000004966	KIF1B
ENSBTAG00000009603	UQCRH
ENSBTAG00000017056	PKLR
ENSBTAG00000043581	TXNRD2
ENSBTAG00000013912	TXNRD1
ENSBTAG00000000094	ATPAF1
ENSBTAG00000006928	OAT
ENSBTAG00000001521	UQCRB
ENSBTAG00000016264	FKBP8
ENSBTAG00000004379	ETHE1
ENSBTAG00000012608	GDAP1
ENSBTAG00000024701	TIMM10
ENSBTAG00000013623	TIMM13
ENSBTAG00000003546	TFAM
ENSBTAG00000019274	ATIC
ENSBTAG00000015728	NSUN3
ENSBTAG00000015891	NSUN4
ENSBTAG00000025540	ALKBH7
ENSBTAG00000008577	GRSF1
ENSBTAG00000003813	BCS1L
ENSBTAG00000012511	BAD
ENSBTAG00000006204	XPNPEP3
ENSBTAG00000008372	PEX11B
ENSBTAG00000000355	OXLD1
ENSBTAG00000013340	BAX
ENSBTAG00000008133	ALKBH1
ENSBTAG00000009518	ALKBH3
ENSBTAG00000015780	RCN2
ENSBTAG00000003799	TARS2
ENSBTAG00000010566	TMEM11
ENSBTAG00000012582	IARS2
ENSBTAG00000001036	HIBADH
ENSBTAG00000025903	GLDC
ENSBTAG00000020304	MTG1
ENSBTAG00000014442	MTG2
ENSBTAG00000025425	RAB24
ENSBTAG00000017053	ABCB10
ENSBTAG00000002980	GPT2
ENSBTAG00000010937	APOO
ENSBTAG00000020900	RPUSD4
ENSBTAG00000004200	GTPBP3
ENSBTAG00000007968	RPUSD3
ENSBTAG00000007586	SYNJ2BP
ENSBTAG00000020108	LETM1
ENSBTAG00000001957	TRMT11
ENSBTAG00000001908	DLD
ENSBTAG00000013930	ATP5C1
ENSBTAG00000030962	EEFSEC
ENSBTAG00000009462	MDH2
ENSBTAG00000019295	MDH1
ENSBTAG00000046746	COASY
ENSBTAG00000018072	FARS2
ENSBTAG00000005015	SFXN3
ENSBTAG00000008730	SFXN4
ENSBTAG00000014536	SFXN1
ENSBTAG00000004321	SFXN2
ENSBTAG00000003702	ANGEL2
ENSBTAG00000012885	ACAT1
ENSBTAG00000018555	SFXN5
ENSBTAG00000005152	TK2
ENSBTAG00000017557	QRSL1
ENSBTAG00000008016	STX17
ENSBTAG00000014505	NGRN
ENSBTAG00000014093	IDH2
ENSBTAG00000020527	IDH1
ENSBTAG00000010924	LETMD1
ENSBTAG00000001044	SUPV3L1
ENSBTAG00000006525	FDXR
ENSBTAG00000003758	TKT
ENSBTAG00000010611	OCIAD1
ENSBTAG00000011250	AFG3L2
ENSBTAG00000002428	PPA2
ENSBTAG00000001839	OCIAD2
ENSBTAG00000012756	CCT7
ENSBTAG00000015051	POLRMT
ENSBTAG00000006482	PTCD3
ENSBTAG00000014675	PTCD2
ENSBTAG00000013152	NIPSNAP1
ENSBTAG00000003161	YBEY
ENSBTAG00000003361	METTL15
ENSBTAG00000004075	IDI1
ENSBTAG00000006613	METTL17
ENSBTAG00000000550	ATP5D
ENSBTAG00000039208	ATP5E
ENSBTAG00000000808	COX14
ENSBTAG00000007015	COX11
ENSBTAG00000015294	COX10
ENSBTAG00000013315	ATP5B
ENSBTAG00000024027	TRMT10C
ENSBTAG00000045857	FAM195A
ENSBTAG00000044160	MCCC2
ENSBTAG00000014596	EFHD1
ENSBTAG00000012790	TRIAP1
ENSBTAG00000001795	LONP1
ENSBTAG00000004922	AGPAT5
ENSBTAG00000010867	LONP2
ENSBTAG00000001306	FXN
ENSBTAG00000001133	VWA8
ENSBTAG00000006548	MCCC1
ENSBTAG00000015202	ATP5S
ENSBTAG00000031598	GBAS
ENSBTAG00000007332	ATP5L
ENSBTAG00000018278	ATP5O
ENSBTAG00000015253	COX19
ENSBTAG00000017496	ATP5I
ENSBTAG00000021227	ATP5H
ENSBTAG00000002182	COX17
ENSBTAG00000030595	COX16
ENSBTAG00000023730	TUBB3
ENSBTAG00000045703	COX15
ENSBTAG00000000605	ATP5J
ENSBTAG00000033136	COX20
ENSBTAG00000013489	CYP27A1
ENSBTAG00000000123	HAO2
ENSBTAG00000017856	TSTD1
ENSBTAG00000011454	FKBP10
ENSBTAG00000038931	TSTD3
ENSBTAG00000013988	BID
ENSBTAG00000016906	CYP27B1
ENSBTAG00000019302	BCL2
ENSBTAG00000010359	THG1L
ENSBTAG00000002866	RPIA
ENSBTAG00000019265	AGK
ENSBTAG00000016037	BCKDHA
ENSBTAG00000005096	COX7A2
ENSBTAG00000014878	COX7A1
ENSBTAG00000003307	IMMT
ENSBTAG00000018854	SOD1
ENSBTAG00000044112	MSRB2
ENSBTAG00000006523	SOD2
ENSBTAG00000009784	RAB32
ENSBTAG00000005009	PRELID1
ENSBTAG00000044169	PRELID2
ENSBTAG00000021287	SLC16A7
ENSBTAG00000032848	GOLPH3
ENSBTAG00000022044	RAB35
ENSBTAG00000002507	ATP5A1
ENSBTAG00000011045	MRPS36
ENSBTAG00000006369	MRPS35
ENSBTAG00000015368	2004-09-01
ENSBTAG00000026415	MRPS34
ENSBTAG00000018073	TSPO
ENSBTAG00000014470	ALDH1L1
ENSBTAG00000005285	MRPS33
ENSBTAG00000020153	NIT1
ENSBTAG00000004833	NIT2
ENSBTAG00000001280	CLPB
ENSBTAG00000014784	NT5DC2
ENSBTAG00000006013	NT5DC3
ENSBTAG00000006326	ALDH1L2
ENSBTAG00000017267	COX5A
ENSBTAG00000018542	COX5B
ENSBTAG00000015522	MRPS31
ENSBTAG00000018694	ACSS3
ENSBTAG00000000084	MRPS30
ENSBTAG00000021724	PDHB
ENSBTAG00000019350	SLC25A21
ENSBTAG00000000191	SLC25A20
ENSBTAG00000015107	SLC16A1
ENSBTAG00000004281	ACSS1
ENSBTAG00000011912	SLC25A25
ENSBTAG00000016622	TCAIM
ENSBTAG00000003491	SLC25A23
ENSBTAG00000001229	SLC25A22
ENSBTAG00000013666	SLC25A29
ENSBTAG00000012107	SLC25A28
ENSBTAG00000016302	SLC25A27
ENSBTAG00000037972	SLC25A26
ENSBTAG00000016839	MTO1
ENSBTAG00000017326	OMA1
ENSBTAG00000018469	ALDH6A1
ENSBTAG00000006393	FECH
ENSBTAG00000004864	CEP89
ENSBTAG00000015268	PICK1
ENSBTAG00000004243	LYPLA1
ENSBTAG00000002490	CHPT1
ENSBTAG00000008386	CLPX
ENSBTAG00000016529	SLC25A30
ENSBTAG00000000042	PYCR1
ENSBTAG00000033902	SLC25A32
ENSBTAG00000005835	PYCR2
ENSBTAG00000012826	SLC25A31
ENSBTAG00000018155	MRPS18C
ENSBTAG00000018723	SLC25A34
ENSBTAG00000016507	SERHL2
ENSBTAG00000006936	MRPS18B
ENSBTAG00000003177	SLC25A33
ENSBTAG00000025571	MRPS18A
ENSBTAG00000001632	NBR1
ENSBTAG00000009200	PAM16
ENSBTAG00000015310	SLC25A36
ENSBTAG00000014712	CLPP
ENSBTAG00000018808	SLC25A35
ENSBTAG00000022721	SLC25A38
ENSBTAG00000019463	SLC25A39
ENSBTAG00000025320	AKAP1
ENSBTAG00000007934	MRPS17
ENSBTAG00000000950	MRPS16
ENSBTAG00000024097	MRPS15
ENSBTAG00000001109	MRPS14
ENSBTAG00000001782	MRPS12
ENSBTAG00000047768	COX7B
ENSBTAG00000019831	MRPS11
ENSBTAG00000039555	COX7C
ENSBTAG00000015301	MRPS10
ENSBTAG00000014439	KMO
ENSBTAG00000002478	AGMAT
ENSBTAG00000015677	KARS
ENSBTAG00000007900	FIS1
ENSBTAG00000015519	GFM2
ENSBTAG00000014272	MUT
ENSBTAG00000018742	MTCH2
ENSBTAG00000027795	GFM1
ENSBTAG00000011918	BLOC1S1
ENSBTAG00000033453	MTCH1
ENSBTAG00000018332	PPTC7
ENSBTAG00000001962	MRPS27
ENSBTAG00000006045	P4HB
ENSBTAG00000000825	MRPS26
ENSBTAG00000040028	OBSCN
ENSBTAG00000001302	MRPS28
ENSBTAG00000012366	MRPS23
ENSBTAG00000047608	MRPS22
ENSBTAG00000015962	MMADHC
ENSBTAG00000013723	MRPS25
ENSBTAG00000007398	MRPS24
ENSBTAG00000017147	AK3
ENSBTAG00000017605	AK2
ENSBTAG00000024378	MRPS21
ENSBTAG00000030674	AK4
ENSBTAG00000016762	SLC25A12
ENSBTAG00000016711	PPIF
ENSBTAG00000030650	TST
ENSBTAG00000004910	SLC25A11
ENSBTAG00000016263	SLC25A14
ENSBTAG00000003773	SLC25A13
ENSBTAG00000000417	SLC25A10
ENSBTAG00000008743	ALDH2
ENSBTAG00000000202	SLC25A19
ENSBTAG00000009117	THNSL1
ENSBTAG00000023054	SLC25A16
ENSBTAG00000011647	SLC25A15
ENSBTAG00000006200	SLC25A17
ENSBTAG00000011998	DUT
ENSBTAG00000021651	UQCRC2
ENSBTAG00000019096	UQCRC1
ENSBTAG00000002321	AMT
ENSBTAG00000021894	PPOX
ENSBTAG00000046786	UQCRFS1
ENSBTAG00000009058	TMEM177
ENSBTAG00000011509	SERAC1
ENSBTAG00000047520	MPV17L
ENSBTAG00000016337	ACOT13
ENSBTAG00000005364	HMBS
ENSBTAG00000001488	OTC
ENSBTAG00000016171	COX4I2
ENSBTAG00000016079	COX4I1
ENSBTAG00000012920	TMEM70
ENSBTAG00000008241	MRPS5
ENSBTAG00000001855	COQ9
ENSBTAG00000012594	MRPS6
ENSBTAG00000011075	PROSC
ENSBTAG00000016133	MRPS7
ENSBTAG00000021242	COQ7
ENSBTAG00000015761	COQ5
ENSBTAG00000005688	MRPS2
ENSBTAG00000020331	COQ6
ENSBTAG00000000475	IMMP1L
ENSBTAG00000005314	MFN2
ENSBTAG00000004664	COQ4
ENSBTAG00000010485	MFN1
ENSBTAG00000019729	COQ3
ENSBTAG00000014261	TARS
ENSBTAG00000013413	CCDC51
ENSBTAG00000007920	PANK2
ENSBTAG00000005744	COQ2
ENSBTAG00000022114	TMEM65
ENSBTAG00000022530	TMEM186
ENSBTAG00000006150	MRPS9
ENSBTAG00000017468	NUCB2
ENSBTAG00000038845	TYSND1
ENSBTAG00000004891	OXNAD1
ENSBTAG00000001724	ZADH2
ENSBTAG00000008077	SLC37A4
ENSBTAG00000008674	FAM136A
ENSBTAG00000047896	COMT
ENSBTAG00000011138	CCDC58
ENSBTAG00000009284	GLS2
ENSBTAG00000018287	SLC25A48
ENSBTAG00000033186	OXCT1
ENSBTAG00000009667	SLC25A46
ENSBTAG00000008384	SLC25A47
ENSBTAG00000009431	SLC25A44
ENSBTAG00000008568	SLC25A45
ENSBTAG00000001816	SLC25A42
ENSBTAG00000014731	GAPDH
ENSBTAG00000001007	SLC25A43
ENSBTAG00000012609	SCO2
ENSBTAG00000009514	PPWD1
ENSBTAG00000021780	SCO1
ENSBTAG00000020017	SLC25A41
ENSBTAG00000006463	DLST
ENSBTAG00000001475	MCUR1
ENSBTAG00000012721	HOGA1
ENSBTAG00000026993	TMBIM4
ENSBTAG00000021168	SIRT4
ENSBTAG00000014904	SIRT5
ENSBTAG00000007315	LARS2
ENSBTAG00000020518	PARK7
ENSBTAG00000002044	SIRT3
ENSBTAG00000022069	ATXN2
ENSBTAG00000013123	PHB2
ENSBTAG00000012484	ENDOG
ENSBTAG00000014644	DUS2
ENSBTAG00000019075	METAP1D
ENSBTAG00000014936	SLC25A51
ENSBTAG00000003746	SCP2
ENSBTAG00000000441	SLC25A53
ENSBTAG00000012977	COMTD1
ENSBTAG00000012113	HCCS
ENSBTAG00000014418	FHIT
ENSBTAG00000019403	MALSU1
ENSBTAG00000019625	EHHADH
ENSBTAG00000015772	STOML1
ENSBTAG00000011388	STOML2
ENSBTAG00000018269	MPV17
ENSBTAG00000008122	GNG5
ENSBTAG00000034776	DDAH1
ENSBTAG00000012581	TIMMDC1
ENSBTAG00000019605	OPA3
ENSBTAG00000019514	OPA1
ENSBTAG00000013956	BCL2L13
ENSBTAG00000010311	MRM1
ENSBTAG00000003025	NME6
ENSBTAG00000016590	NME4
ENSBTAG00000002648	RPS18
ENSBTAG00000016552	NME3
ENSBTAG00000008570	RPS14
ENSBTAG00000010318	FDX1L
ENSBTAG00000006342	ATPIF1
ENSBTAG00000016445	YME1L1
ENSBTAG00000021781	MTFR1L
ENSBTAG00000018041	ACADSB
ENSBTAG00000009449	ATP5SL
ENSBTAG00000016249	NAGS
ENSBTAG00000012990	PUS1
ENSBTAG00000017051	ACP6
ENSBTAG00000015481	MTIF2
ENSBTAG00000036297	RBFA
ENSBTAG00000020530	MTIF3
ENSBTAG00000015266	SDHAF2
ENSBTAG00000037461	SDHAF1
ENSBTAG00000015038	HADHA
ENSBTAG00000010083	HADHB
ENSBTAG00000004199	DIABLO
ENSBTAG00000011140	FAM162A
ENSBTAG00000011553	FAHD2A
ENSBTAG00000009770	GPD2
ENSBTAG00000016206	MAOA
ENSBTAG00000017120	PHB
ENSBTAG00000001288	MAOB
ENSBTAG00000027879	MPC1
ENSBTAG00000020968	MPC2
ENSBTAG00000010709	DLAT
ENSBTAG00000001808	LACTB2
ENSBTAG00000044121	NUBPL
ENSBTAG00000003898	HMGCS2
ENSBTAG00000043560	COX3
ENSBTAG00000043556	COX2
ENSBTAG00000043561	COX1
ENSBTAG00000005868	HEBP1
ENSBTAG00000009641	MTHFD1
ENSBTAG00000004881	MTHFD2
ENSBTAG00000021632	MSRA
ENSBTAG00000012106	ADCK1
ENSBTAG00000020484	ADCK2
ENSBTAG00000000291	DHTKD1
ENSBTAG00000011064	ADCK5
ENSBTAG00000015563	PDE12
ENSBTAG00000006429	ACO2
ENSBTAG00000000555	ACO1
ENSBTAG00000007812	NDUFA13
ENSBTAG00000019299	GRHPR
ENSBTAG00000004358	DARS2
ENSBTAG00000003279	NDUFA10
ENSBTAG00000014669	NDUFA12
ENSBTAG00000019025	NDUFA11
ENSBTAG00000006504	TCHP
ENSBTAG00000004663	TRUB2
ENSBTAG00000019216	TUFM
ENSBTAG00000021790	APOOL
ENSBTAG00000013108	HK2
ENSBTAG00000040569	NLRX1
ENSBTAG00000012380	HK1
ENSBTAG00000037941	QTRT1
ENSBTAG00000015075	HSCB
ENSBTAG00000025788	MPV17L2
ENSBTAG00000017027	MMACHC
ENSBTAG00000001003	CKMT2
ENSBTAG00000014226	RPL34
ENSBTAG00000005843	REXO2
ENSBTAG00000002685	PITRM1
ENSBTAG00000006978	HSD17B4
ENSBTAG00000020927	HSD17B8
ENSBTAG00000012205	CPT1C
ENSBTAG00000017094	SHMT1
ENSBTAG00000016048	CPT1B
ENSBTAG00000031500	SHMT2
ENSBTAG00000021813	AMACR
ENSBTAG00000012880	DNLZ
ENSBTAG00000016740	ACLY
ENSBTAG00000019362	NOA1
ENSBTAG00000011934	PCK2
ENSBTAG00000020981	2005-03-01
ENSBTAG00000021999	CPT1A
ENSBTAG00000013270	TTC19
ENSBTAG00000021199	APOPT1
ENSBTAG00000021307	BNIP3L
ENSBTAG00000013832	TRIT1
ENSBTAG00000027361	ROMO1
ENSBTAG00000008888	MIPEP
ENSBTAG00000009846	MTHFD1L
ENSBTAG00000000913	UQCR10
ENSBTAG00000008692	UQCR11
ENSBTAG00000004290	DDX28
ENSBTAG00000001059	IDH3G
ENSBTAG00000010503	TIMM9
ENSBTAG00000012289	AKR7A2
ENSBTAG00000002049	HADH
ENSBTAG00000021832	HMGCL
ENSBTAG00000016429	TMEM205
ENSBTAG00000031793	NUDT2
ENSBTAG00000020480	SPTLC2
ENSBTAG00000005695	NUDT6
ENSBTAG00000019509	NUDT5
ENSBTAG00000008998	PISD
ENSBTAG00000016995	CECR5
ENSBTAG00000045593	EARS2
ENSBTAG00000000141	NFU1
ENSBTAG00000003804	SCCPDH
ENSBTAG00000019345	RFK
ENSBTAG00000001582	AKR1B10
ENSBTAG00000010940	HSPB7
ENSBTAG00000011399	YARS2
ENSBTAG00000000186	FLAD1
ENSBTAG00000016368	LRPPRC
ENSBTAG00000013545	MAVS
ENSBTAG00000007479	CCDC90B
ENSBTAG00000012589	HSPE1
ENSBTAG00000008227	LIPT2
ENSBTAG00000003965	LIPT1
ENSBTAG00000032121	SUGCT
ENSBTAG00000005807	MICU1
ENSBTAG00000002094	ATP5J2
ENSBTAG00000015943	MICU2
ENSBTAG00000003948	FDPS
ENSBTAG00000018813	IDH3B
ENSBTAG00000017530	PLGRKT
ENSBTAG00000001932	CRAT
ENSBTAG00000006227	IDH3A
ENSBTAG00000021491	NDUFV3
ENSBTAG00000019534	TRNT1
ENSBTAG00000021695	GLYCTK
ENSBTAG00000018386	TEFM
ENSBTAG00000002620	DNA2
ENSBTAG00000021776	NDUFV1
ENSBTAG00000004871	NDUFV2
ENSBTAG00000009213	TOMM40L
ENSBTAG00000000250	HDHD3
ENSBTAG00000011471	CARS2
ENSBTAG00000012586	HSPD1
ENSBTAG00000016516	CYB5R3
ENSBTAG00000030174	ACOX1
ENSBTAG00000014918	IBA57
ENSBTAG00000016142	CYB5R2
ENSBTAG00000006165	PRDX4
ENSBTAG00000008648	PRDX5
ENSBTAG00000012062	PRDX2
ENSBTAG00000008731	PRDX3
ENSBTAG00000004893	ACOX3
ENSBTAG00000019419	NDUFS7
ENSBTAG00000009914	NDUFS6
ENSBTAG00000004118	ALAS1
ENSBTAG00000010232	NDUFS5
ENSBTAG00000003728	NDUFS4
ENSBTAG00000013178	ALAS2
ENSBTAG00000039943	NARS2
ENSBTAG00000012072	NDUFS8
ENSBTAG00000018420	POLG2
ENSBTAG00000018483	NDUFS3
ENSBTAG00000002203	NDUFS2
ENSBTAG00000021976	NDUFS1
ENSBTAG00000004120	HEMK1
ENSBTAG00000016430	METTL8
ENSBTAG00000043558	ND1
ENSBTAG00000026008	METTL5
ENSBTAG00000043577	ND4
ENSBTAG00000043563	ND5
ENSBTAG00000043571	ND2
ENSBTAG00000043568	ND3
ENSBTAG00000019998	HAGH
ENSBTAG00000003072	ACADVL
ENSBTAG00000046526	ISCA1
ENSBTAG00000021956	ISCA2
ENSBTAG00000005754	PPM1K
ENSBTAG00000020385	ALDH1B1
ENSBTAG00000004855	PRDX6
ENSBTAG00000019565	NCOA4
ENSBTAG00000010006	EMC2
ENSBTAG00000011917	GPAM
ENSBTAG00000017852	ALDH9A1
ENSBTAG00000000675	PGS1
ENSBTAG00000045957	SAMM50
ENSBTAG00000007619	PUSL1
ENSBTAG00000008465	ACCS
ENSBTAG00000020733	RPS15A
ENSBTAG00000005735	ATP5G2
ENSBTAG00000018339	ATP5G1
ENSBTAG00000002944	ATP5G3
ENSBTAG00000039161	ALDH3A2
ENSBTAG00000011354	NUDT9
ENSBTAG00000047780	CCDC127
ENSBTAG00000011809	NUDT8
ENSBTAG00000002110	DMGDH
ENSBTAG00000012259	PNPO
ENSBTAG00000003425	MGME1
ENSBTAG00000043546	ND6
ENSBTAG00000011419	HSPA9
ENSBTAG00000010027	CHDH
ENSBTAG00000043960	MTHFD2L
ENSBTAG00000001663	PDF
ENSBTAG00000015193	BOLA3
ENSBTAG00000006441	ATP5F1
ENSBTAG00000005293	CDC25C
ENSBTAG00000009517	DBI
ENSBTAG00000007031	OXSM
ENSBTAG00000001950	RDH11
ENSBTAG00000006320	DBT
ENSBTAG00000038323	GLYAT
ENSBTAG00000018770	HSDL1
ENSBTAG00000031295	HSDL2
ENSBTAG00000016912	TSFM
ENSBTAG00000006050	BOLA1
ENSBTAG00000023928	RDH14
ENSBTAG00000030393	RDH13
ENSBTAG00000019891	MRPL40
ENSBTAG00000009400	FASTKD3
ENSBTAG00000002765	CYP24A1
ENSBTAG00000002708	MRPL42
ENSBTAG00000010743	FASTKD1
ENSBTAG00000016193	FASTKD2
ENSBTAG00000039138	MRPL41
ENSBTAG00000033345	STAR
ENSBTAG00000008434	GCAT
ENSBTAG00000016235	RNASEH1
ENSBTAG00000007172	GOT2
ENSBTAG00000000428	BAK1
ENSBTAG00000020124	HTRA2
ENSBTAG00000047906	MRPL36
ENSBTAG00000010715	MRPL37
ENSBTAG00000022009	MRPL38
ENSBTAG00000019542	MRPL39
ENSBTAG00000010149	CRY1
ENSBTAG00000000991	MRPL32
ENSBTAG00000035199	MRPL33
ENSBTAG00000014579	MRPL34
ENSBTAG00000008285	OXR1
ENSBTAG00000004823	MRPL35
ENSBTAG00000010326	AADAT
ENSBTAG00000016599	MRPL53
ENSBTAG00000026604	LYRM2
ENSBTAG00000014822	MRPL52
ENSBTAG00000018559	LYRM1
ENSBTAG00000000065	CRLS1
ENSBTAG00000014729	MRPL51
ENSBTAG00000008962	MRPL50
ENSBTAG00000023614	NUDT19
ENSBTAG00000010961	LYRM7
ENSBTAG00000009541	SUCLG2
ENSBTAG00000009098	POLG
ENSBTAG00000000313	NUDT13
ENSBTAG00000006075	SUCLG1
ENSBTAG00000031432	LYRM4
ENSBTAG00000008435	KIAA0141
ENSBTAG00000010504	TBRG4
ENSBTAG00000010559	DHRS7B
ENSBTAG00000011885	NNT
ENSBTAG00000014626	RARS
ENSBTAG00000005075	MRPL49
ENSBTAG00000002462	MRPL47
ENSBTAG00000033298	LYRM9
ENSBTAG00000011966	LAMC1
ENSBTAG00000008347	MRPL48
ENSBTAG00000025001	MRPL45
ENSBTAG00000021630	MTFMT
ENSBTAG00000019830	MRPL46
ENSBTAG00000011514	MRPL44
ENSBTAG00000030648	MPST
ENSBTAG00000000014	TXN2
ENSBTAG00000010151	CA5A
ENSBTAG00000020418	CA5B
ENSBTAG00000003439	AKAP10
ENSBTAG00000019782	TPI1
ENSBTAG00000023487	COX6B1
ENSBTAG00000008396	MRPL54
ENSBTAG00000020721	MRPL55
ENSBTAG00000003315	MRPL57
ENSBTAG00000007200	COX6B2
ENSBTAG00000006048	DCAKD
ENSBTAG00000010449	MOCS1
ENSBTAG00000003567	TIMM10B
ENSBTAG00000016211	GCDH
ENSBTAG00000016967	RARS2
ENSBTAG00000002413	MCAT
ENSBTAG00000003162	CRYZ
ENSBTAG00000022032	CHCHD10
ENSBTAG00000019521	COX6A2
ENSBTAG00000012788	COX6A1
ENSBTAG00000031772	PRODH2
ENSBTAG00000024406	AGR2
ENSBTAG00000012041	SPG7
ENSBTAG00000000607	ABCF2
ENSBTAG00000007502	CKMT1B
ENSBTAG00000018282	NIF3L1
ENSBTAG00000020852	SLC16A11
ENSBTAG00000011228	FASTK
ENSBTAG00000047059	TIMM17A
ENSBTAG00000032166	GTPBP10
ENSBTAG00000018496	TIMM17B
ENSBTAG00000016758	MLH1
ENSBTAG00000019325	TRMT1
ENSBTAG00000008135	SLIRP
ENSBTAG00000008629	MTFR1
ENSBTAG00000002219	ATAD3A
ENSBTAG00000034785	DNAJC15
ENSBTAG00000014460	PARL
ENSBTAG00000030820	NT5M
ENSBTAG00000035247	MCEE
ENSBTAG00000011217	DNAJC11
ENSBTAG00000012890	SLC25A3
ENSBTAG00000002706	GSTZ1
ENSBTAG00000008528	SLC25A1
ENSBTAG00000004510	SARDH
ENSBTAG00000023513	DNAJC19
ENSBTAG00000011527	NT5C
ENSBTAG00000004688	DHCR24
ENSBTAG00000003256	TOMM34
ENSBTAG00000016977	FUNDC2
ENSBTAG00000013208	SLC25A4
ENSBTAG00000046037	SLC25A5
ENSBTAG00000047418	SLC25A6
ENSBTAG00000001637	FUNDC1
ENSBTAG00000012012	CYB5A
ENSBTAG00000022013	CBR4
ENSBTAG00000002412	CYB5B
ENSBTAG00000018688	CBR3
ENSBTAG00000015049	ECSIT
ENSBTAG00000020109	TRAP1
ENSBTAG00000009187	DNAJC28
ENSBTAG00000017087	TOP3A
ENSBTAG00000000562	TOMM20
ENSBTAG00000010157	TOMM22
ENSBTAG00000017253	MECR
ENSBTAG00000001353	PMPCA
ENSBTAG00000006876	PMPCB
ENSBTAG00000016313	ECH1
ENSBTAG00000009172	BCAT2
ENSBTAG00000019848	UNG
ENSBTAG00000020551	ABCD1
ENSBTAG00000006962	NFS1
ENSBTAG00000012128	AASS
ENSBTAG00000000705	COX7A2L
ENSBTAG00000009022	DNAJC30
ENSBTAG00000004872	MRPL20
ENSBTAG00000015006	MRPL11
ENSBTAG00000001832	MRPL10
ENSBTAG00000006767	MRPL13
ENSBTAG00000001174	MRPL15
ENSBTAG00000011760	MRPL14
ENSBTAG00000024781	MRPL17
ENSBTAG00000021188	MRPL16
ENSBTAG00000015980	FASN
ENSBTAG00000002557	MRPL19
ENSBTAG00000016679	ETFDH
ENSBTAG00000009698	ABCD3
ENSBTAG00000001289	MRPL18
ENSBTAG00000017429	PREPL
ENSBTAG00000009682	KIAA0391
ENSBTAG00000002599	MGARP
ENSBTAG00000009965	ECI1
ENSBTAG00000015178	ECI2
ENSBTAG00000005595	TRMU
ENSBTAG00000017181	MACROD1
ENSBTAG00000038949	MRPL30
ENSBTAG00000001520	MRPL24
ENSBTAG00000000103	MRPL23
ENSBTAG00000019457	MRPL22
ENSBTAG00000004348	MRPL21
ENSBTAG00000016581	MRPL28
ENSBTAG00000021720	MRPL27
ENSBTAG00000018116	MTFP1
ENSBTAG00000016903	NLN
ENSBTAG00000010577	PAICS
ENSBTAG00000019950	GRPEL2
ENSBTAG00000010181	GRPEL1
ENSBTAG00000014028	PSTK
ENSBTAG00000015408	DTYMK
ENSBTAG00000004165	CLYBL
ENSBTAG00000005797	AGXT
ENSBTAG00000013347	DMPK
ENSBTAG00000033015	FAHD1
ENSBTAG00000011242	MUTYH
ENSBTAG00000027630	CISD2
ENSBTAG00000003634	CISD1
ENSBTAG00000018372	STARD7
ENSBTAG00000046569	CISD3
ENSBTAG00000004124	CPOX
ENSBTAG00000000072	TFB2M
ENSBTAG00000021961	SPR
ENSBTAG00000013224	RMND1
ENSBTAG00000001939	SECISBP2
ENSBTAG00000040333	QDPR
ENSBTAG00000002000	TIMM8B
ENSBTAG00000022292	TIMM8A
ENSBTAG00000011787	ISCU
ENSBTAG00000009683	PSMA6
ENSBTAG00000031895	TFB1M
ENSBTAG00000015221	PCCB
ENSBTAG00000021535	CROT
ENSBTAG00000010672	PCCA
ENSBTAG00000008909	PNPT1
ENSBTAG00000011184	FTH1
ENSBTAG00000019979	CMPK2
ENSBTAG00000004979	MRS2
ENSBTAG00000015117	GADD45GIP1
ENSBTAG00000006398	TOMM7
ENSBTAG00000008977	TOMM6
ENSBTAG00000004409	IVD
ENSBTAG00000032777	TOMM5
ENSBTAG00000009839	GSTK1
ENSBTAG00000025212	HARS2
ENSBTAG00000020367	SLC30A9
ENSBTAG00000010898	SLC30A6
ENSBTAG00000011334	NADK2
ENSBTAG00000007638	PIF1
ENSBTAG00000020855	PTPN4
ENSBTAG00000015241	EPHX2
ENSBTAG00000001781	TOMM40
ENSBTAG00000020850	MUL1
ENSBTAG00000009275	MTRF1L
ENSBTAG00000004647	UCP1
ENSBTAG00000016662	CPS1
ENSBTAG00000000806	ATAD1
ENSBTAG00000011024	TXNDC12
ENSBTAG00000005259	UCP3
ENSBTAG00000003692	UCP2
ENSBTAG00000007863	GLS
ENSBTAG00000011648	TMLHE
ENSBTAG00000010001	RHOT1
ENSBTAG00000004551	RHOT2
ENSBTAG00000004659	COQ10B
ENSBTAG00000018893	AHCYL1
ENSBTAG00000004367	COQ10A
ENSBTAG00000008994	FPGS
ENSBTAG00000014775	GUK1
ENSBTAG00000008747	DCXR
ENSBTAG00000047043	DCXR
ENSBTAG00000001199	DAP3
ENSBTAG00000005779	FTMT
ENSBTAG00000002847	D2HGDH
ENSBTAG00000014649	CPT2
ENSBTAG00000014879	FAM185A
ENSBTAG00000003887	ECHDC1
ENSBTAG00000002910	ECHDC2
ENSBTAG00000012377	ECHDC3
ENSBTAG00000010480	TIMM50
ENSBTAG00000007115	GSR
ENSBTAG00000038738	PXMP4
ENSBTAG00000006852	ACYP2
ENSBTAG00000010339	ABHD11
ENSBTAG00000004601	ABHD10
ENSBTAG00000007510	PXMP2
ENSBTAG00000010365	SQRDL
ENSBTAG00000006160	SUOX
ENSBTAG00000004788	SDR39U1
ENSBTAG00000006934	CYP11A1
ENSBTAG00000021902	ALDH5A1
ENSBTAG00000017439	MIEF1
ENSBTAG00000018188	NDUFC2
ENSBTAG00000012557	OSGEPL1
ENSBTAG00000039582	NDUFC1
ENSBTAG00000015567	TIMM44
ENSBTAG00000011988	KIAA0100
ENSBTAG00000038375	STOM
ENSBTAG00000005989	LAP3
ENSBTAG00000009646	ALDH7A1
ENSBTAG00000012739	C1QBP
ENSBTAG00000012760	NDUFB3
ENSBTAG00000015892	NDUFB4
ENSBTAG00000002463	NDUFB5
ENSBTAG00000013423	GLRX5
ENSBTAG00000005907	NDUFB6
ENSBTAG00000013177	APEX2
ENSBTAG00000012634	NDUFB7
ENSBTAG00000000091	NDUFB8
ENSBTAG00000020405	NDUFB9
ENSBTAG00000017710	ECHS1
ENSBTAG00000043550	CYTB
ENSBTAG00000021303	RSAD1
ENSBTAG00000018479	PTPMT1
ENSBTAG00000015156	NDUFB1
ENSBTAG00000021759	NDUFB2
ENSBTAG00000015972	GLRX2
ENSBTAG00000020023	MTHFS
ENSBTAG00000038384	KRT5
ENSBTAG00000000285	GUF1
ENSBTAG00000038540	GSTO1
ENSBTAG00000003989	GSTO1
ENSBTAG00000003770	PTS
ENSBTAG00000017373	LACTB
ENSBTAG00000000448	BDH1
ENSBTAG00000011145	NDUFA4
ENSBTAG00000009334	NDUFA5
ENSBTAG00000015041	NDUFA2
ENSBTAG00000007754	NDUFA3
ENSBTAG00000020073	NCEH1
ENSBTAG00000011395	DNM1L
ENSBTAG00000004295	NDUFA8
ENSBTAG00000005465	NDUFA9
ENSBTAG00000009509	NDUFA6
ENSBTAG00000014161	ARMC10
ENSBTAG00000046319	NDUFA7
ENSBTAG00000008945	SDSL
ENSBTAG00000015950	ISOC2
ENSBTAG00000006033	NDUFA1
ENSBTAG00000010265	MGST3
ENSBTAG00000006396	GPI
ENSBTAG00000043559	ND4L
ENSBTAG00000009508	SMDT1
ENSBTAG00000015200	L2HGDH
ENSBTAG00000013426	SETD9
ENSBTAG00000008541	MGST1
