# Supplementary material for: Expression of mitochondrial protein genes encoded by nuclear and mitochondrial genomes correlate with energy metabolism in dairy cattle
Source: BMC Genomics. 2020 Oct 19;21:720. doi: 10.1186/s12864-020-07018-7 (PMC7574280; doi:10.1186/s12864-020-07018-7)
Supplement: Supplementary file 5 — Additional file 5: Table S5. List of Mitochondrial protein genes derived from Mitocarta in Sheep. [file 12864_2020_7018_MOESM5_ESM.xlsx]

## Sheet: Sheet1
Table S5. List of Mitochondrial protein genes derived from Mitocarta in Sheep
Ensemble ID	Gene name
ENSOARG00000000077	MRPS2
ENSOARG00000000082	MARC5
ENSOARG00000000099	TOP3A
ENSOARG00000000170	ATP5G3
ENSOARG00000000239	TIMM17A
ENSOARG00000000242	COQ9
ENSOARG00000000288	ECI2
ENSOARG00000000321	IDE
ENSOARG00000000369	ECHS1
ENSOARG00000000388	PYURF
ENSOARG00000000409	CCDC51
ENSOARG00000000476	DUSP26
ENSOARG00000000480	MOCS1
ENSOARG00000000582	SLC25A53
ENSOARG00000000587	IDH3A
ENSOARG00000000669	SLC25A35
ENSOARG00000000678	OTC
ENSOARG00000000722	HSD17B4
ENSOARG00000000754	PROSC
ENSOARG00000000769	GLUD1
ENSOARG00000000826	COQ6
ENSOARG00000000829	ACACA
ENSOARG00000000939	MAVS
ENSOARG00000000940	ALDH6A1
ENSOARG00000000978	ACAA1
ENSOARG00000001011	MRPL19
ENSOARG00000001014	PDK1
ENSOARG00000001040	REXO2
ENSOARG00000001093	NME6
ENSOARG00000001123	ALKBH3
ENSOARG00000001227	CHCHD4
ENSOARG00000001262	BCL2L1
ENSOARG00000001269	STAR
ENSOARG00000001349	ISOC2
ENSOARG00000001455	EXOG
ENSOARG00000001461	KIAA0141
ENSOARG00000001483	LETM2
ENSOARG00000001485	METAP1D
ENSOARG00000001500	DLST
ENSOARG00000001518	ACCS
ENSOARG00000001528	MUTYH
ENSOARG00000001544	BPHL
ENSOARG00000001570	RCN2
ENSOARG00000001599	SFXN4
ENSOARG00000001608	TIMM8A
ENSOARG00000001611	SLC25A12
ENSOARG00000001626	PPM1K
ENSOARG00000001677	TRMT10C
ENSOARG00000001685	MMACHC
ENSOARG00000001717	GOT2
ENSOARG00000001770	AFG3L2
ENSOARG00000001784	PRDX3
ENSOARG00000001819	KIAA0100
ENSOARG00000001822	SFXN2
ENSOARG00000001827	SLC25A29
ENSOARG00000001854	ARF5
ENSOARG00000001988	RDH13
ENSOARG00000002075	APOOL
ENSOARG00000002087	PET100
ENSOARG00000002149	SND1
ENSOARG00000002164	PNPT1
ENSOARG00000002172	HIGD2A
ENSOARG00000002183	FAM210A
ENSOARG00000002188	METTL8
ENSOARG00000002208	PRELID2
ENSOARG00000002224	OGDHL
ENSOARG00000002256	TRAP1
ENSOARG00000002259	COASY
ENSOARG00000002334	NSUN4
ENSOARG00000002344	MECR
ENSOARG00000002345	SLC25A38
ENSOARG00000002357	TUFM
ENSOARG00000002397	ABCB8
ENSOARG00000002409	GFM1
ENSOARG00000002417	NCOA4
ENSOARG00000002420	GSTZ1
ENSOARG00000002423	DHRS7B
ENSOARG00000002523	TMEM11
ENSOARG00000002593	SPTLC2
ENSOARG00000002596	MTIF2
ENSOARG00000002621	ALKBH1
ENSOARG00000002642	SLIRP
ENSOARG00000002649	ACAD9
ENSOARG00000002704	HSCB
ENSOARG00000002711	ADCK1
ENSOARG00000002746	LDHAL6B
ENSOARG00000002770	MRPS18C
ENSOARG00000002812	COX5A
ENSOARG00000002884	METTL5
ENSOARG00000002897	DHX30
ENSOARG00000002910	ATP5A1
ENSOARG00000002946	HDHD3
ENSOARG00000002947	MSRB3
ENSOARG00000003052	MAOA
ENSOARG00000003065	MTHFD1L
ENSOARG00000003073	ABCB10
ENSOARG00000003076	NDUFA3
ENSOARG00000003105	TIMM44
ENSOARG00000003141	NT5DC2
ENSOARG00000003181	RMND1
ENSOARG00000003205	ATAD3A
ENSOARG00000003277	MRPS10
ENSOARG00000003284	FASTKD1
ENSOARG00000003288	MAOB
ENSOARG00000003310	FLAD1
ENSOARG00000003325	DUS2
ENSOARG00000003381	C1QBP
ENSOARG00000003386	VDAC3
ENSOARG00000003421	LAP3
ENSOARG00000003442	FUNDC2
ENSOARG00000003501	PDK4
ENSOARG00000003521	MTCP1
ENSOARG00000003529	MRPL20
ENSOARG00000003536	PDF
ENSOARG00000003636	FUNDC1
ENSOARG00000003658	ABCF2
ENSOARG00000003683	NDUFA7
ENSOARG00000003755	TMLHE
ENSOARG00000003802	SCCPDH
ENSOARG00000003838	AURKAIP1
ENSOARG00000003861	SPATA20
ENSOARG00000003867	CYP11A1
ENSOARG00000003891	PTRH2
ENSOARG00000003902	HIGD1A
ENSOARG00000003912	MTX1
ENSOARG00000003952	NUCB2
ENSOARG00000003999	MTRF1L
ENSOARG00000004036	ETFDH
ENSOARG00000004046	ACAA2
ENSOARG00000004047	RBFA
ENSOARG00000004088	SLC25A13
ENSOARG00000004110	LACTB2
ENSOARG00000004117	OXSM
ENSOARG00000004122	RAB24
ENSOARG00000004155	PMPCA
ENSOARG00000004185	PAICS
ENSOARG00000004188	PRELID1
ENSOARG00000004211	NUDT19
ENSOARG00000004216	TFB1M
ENSOARG00000004229	PKLR
ENSOARG00000004242	TFB2M
ENSOARG00000004257	ME3
ENSOARG00000004261	RSAD1
ENSOARG00000004306	CEP89
ENSOARG00000004309	STOML1
ENSOARG00000004315	ACSF2
ENSOARG00000004331	SERAC1
ENSOARG00000004419	TCAIM
ENSOARG00000004442	PCCA
ENSOARG00000004456	ERAL1
ENSOARG00000004491	GFM2
ENSOARG00000004502	GPI
ENSOARG00000004523	SOD2
ENSOARG00000004545	ME2
ENSOARG00000004562	ZADH2
ENSOARG00000004568	MRPL18
ENSOARG00000004587	TOMM34
ENSOARG00000004590	DAP3
ENSOARG00000004651	MRPL27
ENSOARG00000004681	SLC16A7
ENSOARG00000004694	CYB5A
ENSOARG00000004716	TIMM21
ENSOARG00000004838	NIPSNAP1
ENSOARG00000004905	PUSL1
ENSOARG00000004952	NUDT9
ENSOARG00000005012	NBR1
ENSOARG00000005076	DNA2
ENSOARG00000005079	TMEM126A
ENSOARG00000005080	PRODH2
ENSOARG00000005082	NOA1
ENSOARG00000005087	PTCD2
ENSOARG00000005095	TSFM
ENSOARG00000005102	TMEM126B
ENSOARG00000005129	MRPS27
ENSOARG00000005158	DNAJC4
ENSOARG00000005178	MRPL11
ENSOARG00000005228	ABAT
ENSOARG00000005242	GRPEL2
ENSOARG00000005258	MCCC2
ENSOARG00000005285	CLPB
ENSOARG00000005308	PDK2
ENSOARG00000005310	CCDC90B
ENSOARG00000005386	RNASEH1
ENSOARG00000005388	MRPL2
ENSOARG00000005389	SUPV3L1
ENSOARG00000005411	NDUFB7
ENSOARG00000005428	TPI1
ENSOARG00000005457	STOM
ENSOARG00000005491	HK1
ENSOARG00000005586	PHYH
ENSOARG00000005597	SLC25A44
ENSOARG00000005646	GLYCTK
ENSOARG00000005674	ALAS2
ENSOARG00000005726	SLC25A11
ENSOARG00000005742	APEX2
ENSOARG00000005743	MRPS36
ENSOARG00000005763	SLC25A23
ENSOARG00000005770	KIF1B
ENSOARG00000005807	MTFR1L
ENSOARG00000005821	PMAIP1
ENSOARG00000005841	AIFM2
ENSOARG00000005848	ECH1
ENSOARG00000005850	TYSND1
ENSOARG00000005859	SLC25A22
ENSOARG00000005896	APOPT1
ENSOARG00000005919	NDUFAF6
ENSOARG00000005927	MRPS12
ENSOARG00000005928	RPUSD3
ENSOARG00000006004	SCP2
ENSOARG00000006032	PHB
ENSOARG00000006075	NLN
ENSOARG00000006136	MTO1
ENSOARG00000006193	PREPL
ENSOARG00000006195	ALKBH7
ENSOARG00000006198	CPT2
ENSOARG00000006209	ALAS1
ENSOARG00000006210	OGG1
ENSOARG00000006218	IBA57
ENSOARG00000006227	TIMM50
ENSOARG00000006233	CLPP
ENSOARG00000006265	AGPAT5
ENSOARG00000006276	NARS2
ENSOARG00000006281	BAD
ENSOARG00000006289	PPWD1
ENSOARG00000006313	ALDH18A1
ENSOARG00000006341	IDH3B
ENSOARG00000006351	MRPL24
ENSOARG00000006357	NUBPL
ENSOARG00000006367	NDUFA4
ENSOARG00000006369	MRPL55
ENSOARG00000006377	ALDH1L1
ENSOARG00000006394	LDHD
ENSOARG00000006435	CLIC4
ENSOARG00000006485	NAGS
ENSOARG00000006504	IDH3G
ENSOARG00000006519	HSDL2
ENSOARG00000006522	LRPPRC
ENSOARG00000006541	LONP1
ENSOARG00000006546	ALDH5A1
ENSOARG00000006562	GDAP1
ENSOARG00000006624	ACSS1
ENSOARG00000006653	ATP5G1
ENSOARG00000006694	NDUFC2
ENSOARG00000006757	CHCHD3
ENSOARG00000006892	CARS2
ENSOARG00000006928	KARS
ENSOARG00000006956	NMNAT3
ENSOARG00000006981	PRDX5
ENSOARG00000006994	MTRF1
ENSOARG00000007018	NDUFA11
ENSOARG00000007033	HMGCL
ENSOARG00000007040	MRPL37
ENSOARG00000007069	PTPMT1
ENSOARG00000007120	MRPS22
ENSOARG00000007122	NDUFS3
ENSOARG00000007136	DLD
ENSOARG00000007167	VWA8
ENSOARG00000007179	SHMT2
ENSOARG00000007226	MICU1
ENSOARG00000007254	MCU
ENSOARG00000007263	SDSL
ENSOARG00000007293	ABCB9
ENSOARG00000007321	ATP5SL
ENSOARG00000007324	SETD9
ENSOARG00000007328	RPS14
ENSOARG00000007329	MRS2
ENSOARG00000007337	MTCH2
ENSOARG00000007351	KIAA0391
ENSOARG00000007371	NIPSNAP3A
ENSOARG00000007396	OSBPL1A
ENSOARG00000007403	BCKDHA
ENSOARG00000007429	PSMA6
ENSOARG00000007459	NUDT13
ENSOARG00000007493	DHCR24
ENSOARG00000007495	MTFP1
ENSOARG00000007496	ME1
ENSOARG00000007538	MRPL50
ENSOARG00000007548	MRPS16
ENSOARG00000007614	ACSL1
ENSOARG00000007620	SLC25A30
ENSOARG00000007626	AKAP1
ENSOARG00000007666	SLC25A4
ENSOARG00000007695	PNPO
ENSOARG00000007696	ECHDC1
ENSOARG00000007741	SECISBP2
ENSOARG00000007743	DNAJC28
ENSOARG00000007813	TRMT11
ENSOARG00000007824	HINT3
ENSOARG00000007832	AUH
ENSOARG00000007855	RPL34
ENSOARG00000007880	SOD1
ENSOARG00000007894	GAPDH
ENSOARG00000007925	PCCB
ENSOARG00000007964	GPD2
ENSOARG00000008003	MRPS23
ENSOARG00000008013	PNPLA8
ENSOARG00000008017	GARS
ENSOARG00000008051	MRPL10
ENSOARG00000008081	NDUFS4
ENSOARG00000008086	SLC25A39
ENSOARG00000008113	CHCHD1
ENSOARG00000008118	MRPL48
ENSOARG00000008122	CMC2
ENSOARG00000008170	MRPL51
ENSOARG00000008171	SUCLA2
ENSOARG00000008179	SLC25A21
ENSOARG00000008216	PDP1
ENSOARG00000008225	SLC25A51
ENSOARG00000008236	HADH
ENSOARG00000008279	MRPS18A
ENSOARG00000008306	ATP5B
ENSOARG00000008359	OMA1
ENSOARG00000008372	HTATIP2
ENSOARG00000008420	HSD17B10
ENSOARG00000008426	KMO
ENSOARG00000008429	MRPL14
ENSOARG00000008442	MPV17L
ENSOARG00000008516	MRPS30
ENSOARG00000008540	ACOX1
ENSOARG00000008554	SLC25A33
ENSOARG00000008561	UCP2
ENSOARG00000008573	NNT
ENSOARG00000008603	BCKDK
ENSOARG00000008631	TRNT1
ENSOARG00000008652	ETHE1
ENSOARG00000008655	GLS2
ENSOARG00000008669	UCP3
ENSOARG00000008730	FH
ENSOARG00000008755	HEMK1
ENSOARG00000008758	VDAC2
ENSOARG00000008779	SPRYD4
ENSOARG00000008781	MRPL45
ENSOARG00000008789	PC
ENSOARG00000008821	SLC25A34
ENSOARG00000008822	CRAT
ENSOARG00000008825	NDUFB9
ENSOARG00000008832	SIRT3
ENSOARG00000008892	MRPL38
ENSOARG00000008905	ACAD11
ENSOARG00000008923	OXCT1
ENSOARG00000008972	AGR2
ENSOARG00000009101	RPS18
ENSOARG00000009197	ACADSB
ENSOARG00000009221	MRPL3
ENSOARG00000009296	NUDT2
ENSOARG00000009299	TSTD1
ENSOARG00000009300	HIBADH
ENSOARG00000009320	MMADHC
ENSOARG00000009363	GLRX2
ENSOARG00000009369	ENDOG
ENSOARG00000009382	AGMAT
ENSOARG00000009405	TOMM40
ENSOARG00000009418	CS
ENSOARG00000009428	NDUFAF7
ENSOARG00000009435	NDUFA9
ENSOARG00000009523	SLC25A15
ENSOARG00000009534	MRPS31
ENSOARG00000009542	DCAKD
ENSOARG00000009633	ANGEL2
ENSOARG00000009648	PPOX
ENSOARG00000009659	EPHX2
ENSOARG00000009697	GADD45GIP1
ENSOARG00000009712	MLYCD
ENSOARG00000009761	AARS2
ENSOARG00000009782	NDUFS2
ENSOARG00000009786	BNIP3L
ENSOARG00000009882	TOMM40L
ENSOARG00000009900	AKR7A2
ENSOARG00000009926	GBAS
ENSOARG00000009928	TIMM10
ENSOARG00000009941	PARS2
ENSOARG00000010008	SDHC
ENSOARG00000010048	OAT
ENSOARG00000010067	BAK1
ENSOARG00000010106	PARK7
ENSOARG00000010163	GCDH
ENSOARG00000010260	PABPC5
ENSOARG00000010281	DMPK
ENSOARG00000010287	FAM213A
ENSOARG00000010305	HSDL1
ENSOARG00000010350	QDPR
ENSOARG00000010414	GHITM
ENSOARG00000010430	PPA2
ENSOARG00000010433	SUCLG2
ENSOARG00000010435	MRPL22
ENSOARG00000010484	RPS15A
ENSOARG00000010485	CKMT1A
ENSOARG00000010498	COQ4
ENSOARG00000010508	DECR1
ENSOARG00000010575	SUOX
ENSOARG00000010579	TRUB2
ENSOARG00000010595	LARS2
ENSOARG00000010650	ALDH2
ENSOARG00000010656	SLC25A26
ENSOARG00000010662	ACADVL
ENSOARG00000010663	SLC30A6
ENSOARG00000010679	SLC25A19
ENSOARG00000010768	LACE1
ENSOARG00000010800	PRDX2
ENSOARG00000010807	SLC25A27
ENSOARG00000010822	SEPT4
ENSOARG00000010844	VARS2
ENSOARG00000010865	MRPS7
ENSOARG00000010876	MRPL46
ENSOARG00000010878	PTGES2
ENSOARG00000010886	NADK2
ENSOARG00000010899	MRPS11
ENSOARG00000010919	STX17
ENSOARG00000010934	HOGA1
ENSOARG00000010958	SLC25A25
ENSOARG00000010969	GPAM
ENSOARG00000011000	DNAJC11
ENSOARG00000011026	PDSS2
ENSOARG00000011030	NDUFV3
ENSOARG00000011088	FAM136A
ENSOARG00000011094	QRSL1
ENSOARG00000011098	PDP2
ENSOARG00000011112	ACAT1
ENSOARG00000011132	RTN4IP1
ENSOARG00000011243	NT5C
ENSOARG00000011254	NDUFAF5
ENSOARG00000011284	SDHAF1
ENSOARG00000011326	BLOC1S1
ENSOARG00000011366	ATP5D
ENSOARG00000011384	RHOT1
ENSOARG00000011395	ARL2
ENSOARG00000011397	ATP5H
ENSOARG00000011430	TOMM5
ENSOARG00000011462	AGXT2
ENSOARG00000011474	FPGS
ENSOARG00000011482	GRHPR
ENSOARG00000011484	POLG
ENSOARG00000011493	MGST3
ENSOARG00000011512	ALDH9A1
ENSOARG00000011543	COQ7
ENSOARG00000011559	GRPEL1
ENSOARG00000011589	NDUFS7
ENSOARG00000011610	TIMM17B
ENSOARG00000011634	SPR
ENSOARG00000011658	SFXN5
ENSOARG00000011659	LYPLAL1
ENSOARG00000011690	DIABLO
ENSOARG00000011698	TMEM143
ENSOARG00000011729	HINT2
ENSOARG00000011740	LIAS
ENSOARG00000011786	MRPL28
ENSOARG00000011789	PRDX6
ENSOARG00000011806	TSTD3
ENSOARG00000011808	PTRH1
ENSOARG00000011826	CCT7
ENSOARG00000011869	AMACR
ENSOARG00000011897	COQ3
ENSOARG00000011898	GRSF1
ENSOARG00000011946	FBXL4
ENSOARG00000011954	FDXR
ENSOARG00000011987	SIRT4
ENSOARG00000012014	IDH2
ENSOARG00000012026	ABHD11
ENSOARG00000012056	NDUFAF4
ENSOARG00000012067	TEFM
ENSOARG00000012068	MUT
ENSOARG00000012085	TARS
ENSOARG00000012136	NGRN
ENSOARG00000012139	STOML2
ENSOARG00000012175	DGUOK
ENSOARG00000012206	CA5A
ENSOARG00000012222	PDHB
ENSOARG00000012226	BCAT2
ENSOARG00000012238	RPUSD4
ENSOARG00000012266	MRPL16
ENSOARG00000012311	GTPBP10
ENSOARG00000012315	TRIAP1
ENSOARG00000012326	BOLA3
ENSOARG00000012333	IARS2
ENSOARG00000012338	GATC
ENSOARG00000012350	MTHFD2
ENSOARG00000012381	SLC37A4
ENSOARG00000012394	MPC2
ENSOARG00000012441	RMDN1
ENSOARG00000012444	BAX
ENSOARG00000012490	DBI
ENSOARG00000012491	CRYZ
ENSOARG00000012510	UCP1
ENSOARG00000012522	FOXRED1
ENSOARG00000012526	SLC25A28
ENSOARG00000012543	COQ5
ENSOARG00000012545	MTIF3
ENSOARG00000012566	ACOT7
ENSOARG00000012620	THG1L
ENSOARG00000012642	DARS2
ENSOARG00000012647	MRPS18B
ENSOARG00000012657	LYRM2
ENSOARG00000012681	ACSM5
ENSOARG00000012685	COX15
ENSOARG00000012700	MRPL53
ENSOARG00000012701	CA5B
ENSOARG00000012773	ATP5O
ENSOARG00000012774	MRPL49
ENSOARG00000012801	HTRA2
ENSOARG00000012833	MALSU1
ENSOARG00000012857	PTPN4
ENSOARG00000012909	HK2
ENSOARG00000012917	RECQL4
ENSOARG00000012921	ACSM1
ENSOARG00000012922	ACOX3
ENSOARG00000012970	SLC25A3
ENSOARG00000012985	HMBS
ENSOARG00000013000	MRPS9
ENSOARG00000013003	RARS2
ENSOARG00000013015	TAMM41
ENSOARG00000013026	MCUR1
ENSOARG00000013051	SDHAF2
ENSOARG00000013055	FXN
ENSOARG00000013118	ACADS
ENSOARG00000013135	YBEY
ENSOARG00000013136	PITRM1
ENSOARG00000013163	ACSM3
ENSOARG00000013226	MPV17L2
ENSOARG00000013296	NDUFV1
ENSOARG00000013316	PUS1
ENSOARG00000013370	FDX1
ENSOARG00000013379	ADCK2
ENSOARG00000013410	CPT1C
ENSOARG00000013441	MRPS24
ENSOARG00000013442	MRPL30
ENSOARG00000013449	AK3
ENSOARG00000013450	NDUFB2
ENSOARG00000013500	PLGRKT
ENSOARG00000013519	BID
ENSOARG00000013531	SIRT5
ENSOARG00000013561	MICU2
ENSOARG00000013592	LYRM1
ENSOARG00000013647	ACAD8
ENSOARG00000013650	MDH2
ENSOARG00000013672	GLDC
ENSOARG00000013701	MRPS33
ENSOARG00000013705	VDAC1
ENSOARG00000013726	AGK
ENSOARG00000013738	ADCK5
ENSOARG00000013758	ACSF3
ENSOARG00000013773	AMT
ENSOARG00000013789	NDUFB11
ENSOARG00000013804	CBR3
ENSOARG00000013806	ASAH2
ENSOARG00000013810	MRPS14
ENSOARG00000013812	GLS
ENSOARG00000013838	TBRG4
ENSOARG00000013893	MGARP
ENSOARG00000013920	WDR81
ENSOARG00000013974	SLC30A9
ENSOARG00000013990	SPATA19
ENSOARG00000013994	LYPLA1
ENSOARG00000013997	STARD7
ENSOARG00000014024	SPG7
ENSOARG00000014026	CROT
ENSOARG00000014046	SSBP1
ENSOARG00000014060	FAHD2A
ENSOARG00000014089	MRPL15
ENSOARG00000014098	ATAD1
ENSOARG00000014134	MRRF
ENSOARG00000014164	NLRX1
ENSOARG00000014191	MRPS5
ENSOARG00000014198	GCAT
ENSOARG00000014319	DDAH1
ENSOARG00000014323	ECHDC3
ENSOARG00000014339	FTH1
ENSOARG00000014378	MTG2
ENSOARG00000014386	NDUFA8
ENSOARG00000014399	TCHP
ENSOARG00000014538	SLC25A45
ENSOARG00000014540	PCBD2
ENSOARG00000014543	FASTKD3
ENSOARG00000014550	PDHA1
ENSOARG00000014557	RARS
ENSOARG00000014581	TCIRG1
ENSOARG00000014636	CMPK2
ENSOARG00000014653	NFS1
ENSOARG00000014707	ACO1
ENSOARG00000014747	UQCRH
ENSOARG00000014753	ROMO1
ENSOARG00000014760	NDUFB6
ENSOARG00000014796	SLC25A48
ENSOARG00000014807	MTPAP
ENSOARG00000014855	FIS1
ENSOARG00000014862	OGDH
ENSOARG00000014880	MTHFD2L
ENSOARG00000014942	MMAB
ENSOARG00000014976	POLG2
ENSOARG00000014997	CHCHD7
ENSOARG00000015074	MSRA
ENSOARG00000015170	CKMT2
ENSOARG00000015176	NUDT5
ENSOARG00000015186	ACSS3
ENSOARG00000015187	ATP5J
ENSOARG00000015196	CHPT1
ENSOARG00000015213	SLC22A4
ENSOARG00000015231	GUF1
ENSOARG00000015296	MRPL39
ENSOARG00000015316	OXR1
ENSOARG00000015378	NDUFB8
ENSOARG00000015395	OXNAD1
ENSOARG00000015410	METTL15
ENSOARG00000015422	AIFM1
ENSOARG00000015462	COQ10B
ENSOARG00000015476	HSPD1
ENSOARG00000015599	CCDC127
ENSOARG00000015602	MRPL4
ENSOARG00000015619	SDHA
ENSOARG00000015634	MARS2
ENSOARG00000015657	NDUFAF3
ENSOARG00000015712	DLAT
ENSOARG00000015735	ACSL6
ENSOARG00000015745	TOMM22
ENSOARG00000015747	ELAC2
ENSOARG00000015760	SLC25A14
ENSOARG00000015762	YME1L1
ENSOARG00000015775	GPT2
ENSOARG00000015819	LETM1
ENSOARG00000015848	FDX1L
ENSOARG00000015849	MRPL42
ENSOARG00000015923	CHDH
ENSOARG00000015932	ATP10D
ENSOARG00000015947	GLRX5
ENSOARG00000015948	MCEE
ENSOARG00000015952	NDUFA12
ENSOARG00000015999	IMMP1L
ENSOARG00000016084	SLC25A20
ENSOARG00000016119	SLC25A31
ENSOARG00000016125	TIMM8B
ENSOARG00000016164	NT5DC3
ENSOARG00000016166	CDC25C
ENSOARG00000016202	PDSS1
ENSOARG00000016225	SFXN3
ENSOARG00000016273	HIBCH
ENSOARG00000016308	SLC25A43
ENSOARG00000016326	OSGEPL1
ENSOARG00000016387	SLC25A32
ENSOARG00000016393	ATP5G2
ENSOARG00000016416	MRPS34
ENSOARG00000016430	ACACB
ENSOARG00000016505	CPT1A
ENSOARG00000016529	LIPT1
ENSOARG00000016537	HSPA9
ENSOARG00000016550	MLH1
ENSOARG00000016577	MRPL17
ENSOARG00000016597	HAGH
ENSOARG00000016630	FTMT
ENSOARG00000016650	NIF3L1
ENSOARG00000016653	SFXN1
ENSOARG00000016693	MIEF1
ENSOARG00000016697	ACOT9
ENSOARG00000016713	TKT
ENSOARG00000016814	TXNRD1
ENSOARG00000016831	NDUFB3
ENSOARG00000016841	ATP5L
ENSOARG00000016864	LONP2
ENSOARG00000016873	UNG
ENSOARG00000016876	NDUFB10
ENSOARG00000016887	APOO
ENSOARG00000016922	CASP8
ENSOARG00000016953	GTPBP3
ENSOARG00000016974	KRT5
ENSOARG00000017047	ALDH1L2
ENSOARG00000017075	MTFR1
ENSOARG00000017083	QTRT1
ENSOARG00000017097	PPTC7
ENSOARG00000017122	EARS2
ENSOARG00000017146	LYRM9
ENSOARG00000017168	FASN
ENSOARG00000017208	NTHL1
ENSOARG00000017209	DMGDH
ENSOARG00000017225	MRPS25
ENSOARG00000017239	MRPL34
ENSOARG00000017256	PDK3
ENSOARG00000017266	ABCD3
ENSOARG00000017330	MRPL32
ENSOARG00000017347	NSUN3
ENSOARG00000017392	TTC19
ENSOARG00000017405	MRPL13
ENSOARG00000017409	DCXR
ENSOARG00000017425	LETMD1
ENSOARG00000017452	MTX2
ENSOARG00000017455	NUDT6
ENSOARG00000017505	SUGCT
ENSOARG00000017527	ADHFE1
ENSOARG00000017604	AKAP10
ENSOARG00000017634	SLC25A17
ENSOARG00000017650	GSTK1
ENSOARG00000017667	FKBP10
ENSOARG00000017706	CPOX
ENSOARG00000017730	POLDIP2
ENSOARG00000017731	MTFMT
ENSOARG00000017754	PYCR1
ENSOARG00000017763	MFN2
ENSOARG00000017792	XPNPEP3
ENSOARG00000017813	MRPL1
ENSOARG00000017816	CRY1
ENSOARG00000017821	CLPX
ENSOARG00000017829	ACLY
ENSOARG00000017954	ACSL4
ENSOARG00000017996	NIT2
ENSOARG00000018036	ECI1
ENSOARG00000018038	P4HB
ENSOARG00000018051	OCIAD1
ENSOARG00000018083	ALDH3A2
ENSOARG00000018086	GK
ENSOARG00000018118	OCIAD2
ENSOARG00000018137	TIMM10B
ENSOARG00000018167	MGME1
ENSOARG00000018170	ABCB7
ENSOARG00000018193	SLC25A10
ENSOARG00000018223	ATXN2
ENSOARG00000018307	ACO2
ENSOARG00000018344	ALDH7A1
ENSOARG00000018364	OXLD1
ENSOARG00000018374	NDUFA2
ENSOARG00000018441	FAM210B
ENSOARG00000018459	MTG1
ENSOARG00000018548	SHMT1
ENSOARG00000018563	NDUFS1
ENSOARG00000018564	ECSIT
ENSOARG00000018565	HARS2
ENSOARG00000018566	CAT
ENSOARG00000018580	AASS
ENSOARG00000018593	HADHA
ENSOARG00000018616	MRM1
ENSOARG00000018675	NDUFA10
ENSOARG00000018676	PTCD1
ENSOARG00000018680	HADHB
ENSOARG00000018729	FAM185A
ENSOARG00000018745	PDHX
ENSOARG00000018772	ACAD10
ENSOARG00000018793	FASTKD2
ENSOARG00000018823	SLC25A24
ENSOARG00000018848	TXN2
ENSOARG00000018854	NDUFA6
ENSOARG00000018909	ARMC10
ENSOARG00000018956	SLC25A46
ENSOARG00000018965	PMPCB
ENSOARG00000018980	IDH1
ENSOARG00000018983	SERHL2
ENSOARG00000019085	PACSIN2
ENSOARG00000019125	MCAT
ENSOARG00000019131	DHRS1
ENSOARG00000019140	TSPO
ENSOARG00000019145	TST
ENSOARG00000019165	MPST
ENSOARG00000019180	LAMC1
ENSOARG00000019210	CPS1
ENSOARG00000019221	ABHD10
ENSOARG00000019249	SAMM50
ENSOARG00000019261	MPV17
ENSOARG00000019309	ATIC
ENSOARG00000019327	YARS2
ENSOARG00000019340	DNM1L
ENSOARG00000019362	EFHD1
ENSOARG00000019369	AHCYL1
ENSOARG00000019418	MRPL52
ENSOARG00000019429	OXA1L
ENSOARG00000019561	TRMT61B
ENSOARG00000019607	ATP5F1
ENSOARG00000019704	MRPS35
ENSOARG00000019708	MRPS15
ENSOARG00000019714	METTL17
ENSOARG00000019746	TIMMDC1
ENSOARG00000019772	SLC16A1
ENSOARG00000019904	NDUFB4
ENSOARG00000019920	ABCB6
ENSOARG00000019949	CPT1B
ENSOARG00000019961	PRSS35
ENSOARG00000019983	NDUFS5
ENSOARG00000020006	ABCD2
ENSOARG00000020069	MDH1
ENSOARG00000020125	CCDC58
ENSOARG00000020132	FAM162A
ENSOARG00000020140	TRIT1
ENSOARG00000020145	RHOT2
ENSOARG00000020197	NDUFB1
ENSOARG00000020219	IVD
ENSOARG00000020264	RMDN3
ENSOARG00000020280	LDHB
ENSOARG00000020352	NDUFAF1
ENSOARG00000020381	WARS2
ENSOARG00000020383	BDH1
ENSOARG00000020397	SUCLG1
ENSOARG00000020398	HAO2
ENSOARG00000020409	MRPL44
ENSOARG00000020426	OPA1
ENSOARG00000020427	HMGCS2
ENSOARG00000020554	MFF
ENSOARG00000020555	ACP6
ENSOARG00000020569	EHHADH
ENSOARG00000020582	MGST1
ENSOARG00000020623	PTCD3
ENSOARG00000020632	PEX11B
ENSOARG00000020633	L2HGDH
ENSOARG00000020636	ATP5S
ENSOARG00000020638	PARL
ENSOARG00000020639	IMMT
ENSOARG00000020660	MCCC1
ENSOARG00000020690	NDUFB5
ENSOARG00000020692	MRPL47
ENSOARG00000020694	BOLA1
ENSOARG00000020701	MFN1
ENSOARG00000020737	NCEH1
ENSOARG00000020752	FABP1
ENSOARG00000020781	RPIA
ENSOARG00000020793	LACTB
ENSOARG00000020796	MRPS21
ENSOARG00000020814	TARS2
ENSOARG00000020830	HEBP1
ENSOARG00000020868	AK2
ENSOARG00000020901	CHCHD5
ENSOARG00000021037	SQRDL
ENSOARG00000021042	MRPL9
ENSOARG00000021045	GATM
ENSOARG00000021052	TDRKH
ENSOARG00000021112	TIMM9
ENSOARG00000021150	MTHFD1
ENSOARG00000021170	ARG2
ENSOARG00000021172	RDH11
ENSOARG00000021192	SYNJ2BP
