# Supplementary material for: Expression of mitochondrial protein genes encoded by nuclear and mitochondrial genomes correlate with energy metabolism in dairy cattle
Source: BMC Genomics. 2020 Oct 19;21:720. doi: 10.1186/s12864-020-07018-7 (PMC7574280; doi:10.1186/s12864-020-07018-7)
Supplement: Supplementary file 6 — Additional file 6: Table S6. Number of differentially expressed (DE) genes by gene categories averaged for two foetuses in the Main Cows. [file 12864_2020_7018_MOESM6_ESM.xlsx]

## Sheet: Sheet1
Table S6. Number of differentially expressed (DE) genes and their direction in tissues by gene categories averaged for two foetuses in the Main Cows
Tissue	Over all DE			Pathways enriched (No. of genes, adj p)	Nuclear genome encoded mitochondrial protein genes (NuMP)			Mitochondrial genome encoded MP genes (direction)
	Over-expressed	Under-expressed	Total DE		Over-expressed	Under-expressed	Total DE
Heart	1538	2106	3644	Oxidative phosphorylation (78, 4.1E-37)	316	28	364	13 (Over-expressed)
				Metabolic pathways (228,3.5E-18)
				Cardiac muscle contraction (39, 1.9E-15)
				Carbon metabolism (42,1.4E-10)
				Glycolysis / Gluconeogenesis (21, 6.7E-5),
Brain	3836	3122	6958	Glutamatergic synapse (47, 7.4E-12)	94	194	288	0
				Dopaminergic synapse (49, 2.E-11)
				Retrograde endocannabinoid signaling (42, 1.3E-10)
				circadian entertainment (38, 3.1E-9)
				Oxtocin signalling pathways (49, 2.5E-9)
Kidney	1661	625	2286	Tight junction (31, 4.5E-6)	84	12	96	0
				Adrenergic signalling cardiomyocytes (40, 6.0E-6)
				Bile secretion (26, 5.6E-6)
				Metabolic pathways (201, 6.1E-6)
				Proximal tubule bicarbonate reclamation (14, 6.6E-6)
Leg muscles	1622	1187	2809	Dilated cardiomyopathy (31, 2.4E-6)	36	57	93	0
				Insulin secretion, (31, 9.7E-6)
				Ca signalling pathway (61, 4.4E-10)
				cGMP-pKG signalling pathways (52, 4.9E-8)
				Oxytocin signalling pathway (45, 7.1E-7)
				Adrenergic signalling in myocardiocytes 43,6.6E-7
				Tight junctions (32, 9.7E-7)
Liver	2718	1638	4356	DNA replication (18, 4.3E-4)	197	45	242	0
				Complement and coagulation cascades (47, 3.4E-17)
				Metabolic pathways (291, 7.9E-13)
				Bile secretion (35, 4.1E-9)
				Glycine, serine and threonine metabolism (22, 9.9E-6)
Lung	683	1409	2092	OXIPHOS (58, 1.8E-19)	7	136	143	5 (Under-expressed)
				Carbon metabolism (36, 6.4E-9)
				Metabolic pathways (207, 2.3E-13)
				Cardiac muscle contraction (36, 2.9E-13)
				Calcium signalling pathways (53, 2.8E-10)
