# Supplementary material for: Expression of mitochondrial protein genes encoded by nuclear and mitochondrial genomes correlate with energy metabolism in dairy cattle
Source: BMC Genomics. 2020 Oct 19;21:720. doi: 10.1186/s12864-020-07018-7 (PMC7574280; doi:10.1186/s12864-020-07018-7)
Supplement: Supplementary file 9 — Additional file 9: Table S7. List of non-mitochondrial protein (Non-MP) genes clustering with the mitochondrial protein genes in cluster I (NuMP-MtMP cluster) in the Main Cows. [file 12864_2020_7018_MOESM9_ESM.xlsx]

## Sheet: Sheet1
Table S7. List of non-mitochondrial protein (Non-MP) genes clustering with the mitochondrial protein genes in cluster I (NuMPMtMP cluster) in the Main Cows.
Ensemble ID	Gene name
ENSBTAG00000045757	TNNC1
ENSBTAG00000018897	PSMD11
ENSBTAG00000019854	ABCE1
ENSBTAG00000024542	PIGC
ENSBTAG00000019394	ANO5
ENSBTAG00000019952	ARMC8
ENSBTAG00000005969	EIF2S2
ENSBTAG00000013744	SYNPO
ENSBTAG00000005967	UBR2
ENSBTAG00000018369	MYL2
ENSBTAG00000009417	ZFAND5
ENSBTAG00000015786	LRRC39
ENSBTAG00000019859	B3GALT2
ENSBTAG00000002964	TXLNB
ENSBTAG00000045954	LRRC14B
ENSBTAG00000018267	TRIM54
ENSBTAG00000007300	FHL3
ENSBTAG00000013749	RHOQ
ENSBTAG00000038842	NEDD8
ENSBTAG00000018796	RABGGTA
ENSBTAG00000005796	dcaf8
ENSBTAG00000013614	TMEM38A
ENSBTAG00000021120	SMYD1
ENSBTAG00000015798	UCKL1
ENSBTAG00000019242	chrnb1
ENSBTAG00000019244	P2RX6
ENSBTAG00000005974	APOBEC2
ENSBTAG00000001817	TMEM161A
ENSBTAG00000018790	BVES
ENSBTAG00000002184	FNDC5
ENSBTAG00000005693	CCDC43
ENSBTAG00000018253	CHRNA1
ENSBTAG00000009304	PDCD5
ENSBTAG00000008985	PCBP1
ENSBTAG00000018358	STAC3
ENSBTAG00000008842	JPH1
ENSBTAG00000002282	EIF1
ENSBTAG00000018598	HSPB6
ENSBTAG00000011752	SYNM
ENSBTAG00000017616	ADSSL1
ENSBTAG00000005488	ARIH2
ENSBTAG00000018352	ABRA
ENSBTAG00000020954	TRIM7
ENSBTAG00000013861	SLC8A1
ENSBTAG00000022714	HSPB3
ENSBTAG00000001926	RAD23B
ENSBTAG00000038865	TCEA3
ENSBTAG00000020393	METTL21C
ENSBTAG00000002194	MYZAP
ENSBTAG00000020296	UBR3
ENSBTAG00000002196	TCEB1
ENSBTAG00000012746	RRP36
ENSBTAG00000002199	CORIN
ENSBTAG00000006823	CMYA5
ENSBTAG00000009576	PACSIN3
ENSBTAG00000038079	C16H1orf21
ENSBTAG00000009579	CEP85
ENSBTAG00000018249	KCNN3
ENSBTAG00000009574	ARFGAP2
ENSBTAG00000014302	TOMM70
ENSBTAG00000008061	RILPL1
ENSBTAG00000008868	CAPN3
ENSBTAG00000000979	SMIM19
ENSBTAG00000018671	DCUN1D2
ENSBTAG00000020969	DCAF6
ENSBTAG00000018887	IPO13
ENSBTAG00000031614	BOLL
ENSBTAG00000019927	CYB5R1
ENSBTAG00000015181	EPM2A
ENSBTAG00000012242	MAF1
ENSBTAG00000047155	C28H10orf71
ENSBTAG00000013774	C10H15orf52
ENSBTAG00000012246	ANO2
ENSBTAG00000026624	ETFRF1
ENSBTAG00000011730	TCAP
ENSBTAG00000021341	BTBD1
ENSBTAG00000014508	FBXO40
ENSBTAG00000002931	BEST3
ENSBTAG00000006950	COPS4
ENSBTAG00000013079	CTCFL
ENSBTAG00000006907	NEB
ENSBTAG00000015848	PHKA1
ENSBTAG00000018127	PPM1A
ENSBTAG00000019294	ABCC9
ENSBTAG00000014719	TMOD1
ENSBTAG00000036282	CCDC59
ENSBTAG00000009696	ACTN2
ENSBTAG00000007547	CACNG1
ENSBTAG00000019298	STRADB
ENSBTAG00000004126	MLF1
ENSBTAG00000038462	TMEM182
ENSBTAG00000002033	UBXN2A
ENSBTAG00000015743	GMPR
ENSBTAG00000002036	CACNB1
ENSBTAG00000011500	CASQ2
ENSBTAG00000039682	MTUS1
ENSBTAG00000017078	FAM114A2
ENSBTAG00000018859	C18H19orf47
ENSBTAG00000020376	PAIP1
ENSBTAG00000001303	HSPB8
ENSBTAG00000014328	MGC138914
ENSBTAG00000008736	CUL1
ENSBTAG00000002137	SUGT1
ENSBTAG00000046467	PTP4A3
ENSBTAG00000019995	HIKESHI
ENSBTAG00000012797	DCUN1D1
ENSBTAG00000026684	SYNC
ENSBTAG00000009689	RWDD1
ENSBTAG00000002046	Cox8b
ENSBTAG00000002045	PSMD13
ENSBTAG00000022886	RYR2
ENSBTAG00000005249	RNF14
ENSBTAG00000027524	SMTNL1
ENSBTAG00000004806	PHKB
ENSBTAG00000022244	ACTN3
ENSBTAG00000002999	ANAPC15
ENSBTAG00000027629	ANK1
ENSBTAG00000021226	SAR1B
ENSBTAG00000000162	ANAPC16
ENSBTAG00000046176	SPEG
ENSBTAG00000002853	HRC
ENSBTAG00000012998	NAA30
ENSBTAG00000002151	ASB15
ENSBTAG00000018973	COPS3
ENSBTAG00000002157	LMOD2
ENSBTAG00000012882	CUL5
ENSBTAG00000021394	FITM1
ENSBTAG00000001032	PYGM
ENSBTAG00000021218	MYLPF
ENSBTAG00000008812	PFDN4
ENSBTAG00000002983	NT5C1A
ENSBTAG00000018204	MYH1
ENSBTAG00000015720	WWP1
ENSBTAG00000005660	PSMD2
ENSBTAG00000002808	PSMA3
ENSBTAG00000008716	SSB
ENSBTAG00000015053	CFL2
ENSBTAG00000005946	USP13
ENSBTAG00000013724	ATG4A
ENSBTAG00000018438	RRAGD
ENSBTAG00000020262	PSME4
ENSBTAG00000012777	SRF
ENSBTAG00000046984	ZNF672
ENSBTAG00000006199	DRAP1
ENSBTAG00000002971	CUTC
ENSBTAG00000014601	SGCB
ENSBTAG00000015732	PSMC6
ENSBTAG00000020928	ADPRHL1
ENSBTAG00000012870	BMP5
ENSBTAG00000025121	EMC6
ENSBTAG00000018330	RAD9B
ENSBTAG00000046192	AK6
ENSBTAG00000017183	PDLIM3
ENSBTAG00000005534	ENO3
ENSBTAG00000002973	RPP30
ENSBTAG00000000044	MYADML2
ENSBTAG00000007913	CWC15
ENSBTAG00000008920	ATP1B4
ENSBTAG00000008921	NEXN
ENSBTAG00000008013	LRRC2
ENSBTAG00000021205	PLPP7
ENSBTAG00000021481	CA14
ENSBTAG00000018425	PSMD7
ENSBTAG00000020775	FIBP
ENSBTAG00000001144	NAA20
ENSBTAG00000004770	SCN4A
ENSBTAG00000023039	DUSP13
ENSBTAG00000023523	GKAP1
ENSBTAG00000010555	LSMEM1
ENSBTAG00000014759	WBP11
ENSBTAG00000004564	MBNL1
ENSBTAG00000020133	PPP3CC
ENSBTAG00000002898	UNC45B
ENSBTAG00000018513	FHL1
ENSBTAG00000018517	VLDLR
ENSBTAG00000027875	CCDC141
ENSBTAG00000010464	MN1
ENSBTAG00000014463	CAMK2D
ENSBTAG00000014667	PAIP2B
ENSBTAG00000012426	INO80C
ENSBTAG00000007109	ASB2
ENSBTAG00000020751	HSF1
ENSBTAG00000007133	CUL2
ENSBTAG00000013563	TSG101
ENSBTAG00000030974	tuba4a
ENSBTAG00000004237	BTC
ENSBTAG00000032477	hectd1
ENSBTAG00000015116	RAD23A
ENSBTAG00000005431	LMCD1
ENSBTAG00000018747	PRKAA2
ENSBTAG00000001120	CORO6
ENSBTAG00000018743	C5H12orf29
ENSBTAG00000004230	AIMP1
ENSBTAG00000008652	DUSP27
ENSBTAG00000019162	MRM3
ENSBTAG00000019164	RHOBTB1
ENSBTAG00000014433	UBE2G1
ENSBTAG00000015214	CA3
ENSBTAG00000004850	KPNA3
ENSBTAG00000015018	FSD2
ENSBTAG00000001274	PPM1L
ENSBTAG00000015204	SMPX
ENSBTAG00000018535	CDK5RAP1
ENSBTAG00000018530	TUBA8
ENSBTAG00000033422	HHATL
ENSBTAG00000005225	RAD52
ENSBTAG00000005426	PSMC1
ENSBTAG00000019177	BIN1
ENSBTAG00000003200	LOC530348
ENSBTAG00000010696	DVL1
ENSBTAG00000007211	ASB12
ENSBTAG00000025046	ALKBH5
ENSBTAG00000013169	LCMT1
ENSBTAG00000034867	TMEM38B
ENSBTAG00000030990	UQCC
ENSBTAG00000005353	DES
ENSBTAG00000016779	CLIP1
ENSBTAG00000015273	CAND2
ENSBTAG00000031875	BANF1
ENSBTAG00000004732	SPTB
ENSBTAG00000015136	AARSD1
ENSBTAG00000033217	TPM3
ENSBTAG00000021174	NRDC
ENSBTAG00000046512	XIRP1
ENSBTAG00000005446	POLR2J
ENSBTAG00000045909	FAM174A
ENSBTAG00000003476	FEM1A
ENSBTAG00000034850	DENR
ENSBTAG00000008683	LDHA
ENSBTAG00000006708	ARIH1
ENSBTAG00000019011	PGM1
ENSBTAG00000019157	LRRC10
ENSBTAG00000001398	ATP2A2
ENSBTAG00000006607	CCNG1
ENSBTAG00000012321	ZFAND6
ENSBTAG00000024657	ZFP91
ENSBTAG00000020796	UBE2D1
ENSBTAG00000005333	MB
ENSBTAG00000006712	KIAA0368
ENSBTAG00000020791	RAPGEF1
ENSBTAG00000022158	TNNT3
ENSBTAG00000031788	LOC615514
ENSBTAG00000032831	LOC101904449
ENSBTAG00000021685	EEF1A2
ENSBTAG00000004992	TNPO3
ENSBTAG00000002098	CDC34
ENSBTAG00000005462	FXR2
ENSBTAG00000021288	PSMB4
ENSBTAG00000023416	PPP2R3A
ENSBTAG00000014547	PGAM2
ENSBTAG00000022160	NAP1L4
ENSBTAG00000019136	STUB1
ENSBTAG00000014540	PERM1
ENSBTAG00000016401	OPTN
ENSBTAG00000012509	DYRK1B
ENSBTAG00000004079	ZNF106
ENSBTAG00000018777	ADCY5
ENSBTAG00000004072	CAPZA2
ENSBTAG00000010500	LOC107131274
ENSBTAG00000024929	PPP1R27
ENSBTAG00000000440	HSPB2
ENSBTAG00000006541	ATP2A1
ENSBTAG00000013339	NEBL
ENSBTAG00000021652	PDZD9
ENSBTAG00000012605	GPR157
ENSBTAG00000010880	TNNI2
ENSBTAG00000003727	SH3KBP1
ENSBTAG00000007068	SH3BGR
ENSBTAG00000010786	TACC2
ENSBTAG00000008195	PHKG1
ENSBTAG00000006642	PRKACA
ENSBTAG00000021992	MURC
ENSBTAG00000010383	YTHDF1
ENSBTAG00000002574	MYOZ2
ENSBTAG00000016013	ASB14
ENSBTAG00000044046	SGCD
ENSBTAG00000006434	SYNPO2
ENSBTAG00000039121	PTP4A2
ENSBTAG00000047376	PIN4
ENSBTAG00000009075	RNF207
ENSBTAG00000014874	FYTTD1
ENSBTAG00000016555	TRPT1
ENSBTAG00000002784	COPS5
ENSBTAG00000008590	SPAG7
ENSBTAG00000015396	RBM24
ENSBTAG00000006533	NSFL1C
ENSBTAG00000008593	INCA1
ENSBTAG00000021843	UBQLN2
ENSBTAG00000017416	KPNA4
ENSBTAG00000002487	UBE3A
ENSBTAG00000039851	UBAC1
ENSBTAG00000013126	EMG1
ENSBTAG00000026344	MAFA
ENSBTAG00000006733	PPP1R3A
ENSBTAG00000001564	LOC508547
ENSBTAG00000000434	CRYAB
ENSBTAG00000039958	GYS1
ENSBTAG00000021777	Doc2g
ENSBTAG00000007090	MYH2
ENSBTAG00000019210	ADCY2
ENSBTAG00000006424	TNNI3
ENSBTAG00000021061	PSMC5
ENSBTAG00000009703	MYH7
ENSBTAG00000006563	KLHL40
ENSBTAG00000002651	PKP2
ENSBTAG00000009182	CLCN1
ENSBTAG00000019110	PNRC1
ENSBTAG00000013319	SMCO1
ENSBTAG00000003519	NOL3
ENSBTAG00000011392	MYBPC1
ENSBTAG00000009190	SLC2A4
ENSBTAG00000006762	SH3RF2
ENSBTAG00000021978	PARVB
ENSBTAG00000003512	MYH7B
ENSBTAG00000005048	DHRS7C
ENSBTAG00000007189	RCHY1
ENSBTAG00000009707	MYL1
ENSBTAG00000021970	EYA4
ENSBTAG00000006614	TMCC1
ENSBTAG00000003303	MRPL58
ENSBTAG00000001580	CLGN
ENSBTAG00000006411	THAP11
ENSBTAG00000010356	RAB12
ENSBTAG00000019105	NPLOC4
ENSBTAG00000016752	ASB10
ENSBTAG00000023198	SERPINB2
ENSBTAG00000010610	DDIT4L
ENSBTAG00000016754	KLHL38
ENSBTAG00000021769	CUL3
ENSBTAG00000006752	PFKFB4
ENSBTAG00000019513	C11H9orf50
ENSBTAG00000021963	SLAIN2
ENSBTAG00000044059	CHRNA10
ENSBTAG00000006305	AK1
ENSBTAG00000006419	TNNT1
ENSBTAG00000010204	PCMT1
ENSBTAG00000046837	ZNF358
ENSBTAG00000023891	RBM20
ENSBTAG00000047326	EDA2R
ENSBTAG00000020219	MSS51
ENSBTAG00000010849	ANKRD23
ENSBTAG00000016194	FBXO32
ENSBTAG00000010741	KLHL41
ENSBTAG00000005027	GLRX3
ENSBTAG00000024826	TECRL
ENSBTAG00000016457	FXR1
ENSBTAG00000021880	COQ8A
ENSBTAG00000016450	CDNF
ENSBTAG00000016596	PFDN1
ENSBTAG00000017450	KLHL24
ENSBTAG00000021744	PSMC3
ENSBTAG00000021745	RAPSN
ENSBTAG00000001183	KLHL33
ENSBTAG00000016873	OSER1
ENSBTAG00000032531	mustn1
ENSBTAG00000000539	LRRC28
ENSBTAG00000020223	CASQ1
ENSBTAG00000046712	PSMC2
ENSBTAG00000016486	SORBS2
ENSBTAG00000002690	BLZF1
ENSBTAG00000033008	MYOZ1
ENSBTAG00000020605	SMTNL2
ENSBTAG00000030520	PROB1
ENSBTAG00000000223	PPM1B
ENSBTAG00000000225	POLB
ENSBTAG00000010321	TTC1
ENSBTAG00000014482	FAF1
ENSBTAG00000043979	HILS1
ENSBTAG00000002551	KCNJ8
ENSBTAG00000016076	trak1
ENSBTAG00000016170	KCNJ11
ENSBTAG00000003809	PLCD4
ENSBTAG00000026394	UBALD1
ENSBTAG00000016724	NPEPL1
ENSBTAG00000002423	PSMD12
ENSBTAG00000046725	TNNC2
ENSBTAG00000037794	MYH4
ENSBTAG00000010652	PDE4C
ENSBTAG00000003956	SGCA
ENSBTAG00000010919	USP47
ENSBTAG00000003543	KEAP1
ENSBTAG00000046823	LOC100847946
ENSBTAG00000010511	kat8
ENSBTAG00000007784	NAA50
ENSBTAG00000007782	MYOT
ENSBTAG00000018707	LDB3
ENSBTAG00000000512	SNTA1
ENSBTAG00000032657	TEAD1
ENSBTAG00000013935	NTPCR
ENSBTAG00000005714	ACTC1
ENSBTAG00000012931	PLN
ENSBTAG00000021508	LMOD3
ENSBTAG00000008394	MYL3
ENSBTAG00000046332	ACTA1
ENSBTAG00000046333	LOC101904203
ENSBTAG00000006253	FLNC
ENSBTAG00000002306	UTP11
ENSBTAG00000017743	XIRP2
ENSBTAG00000019574	MAPK12
ENSBTAG00000000092	HIF1AN
ENSBTAG00000010982	UBE2B
ENSBTAG00000013921	CKM
ENSBTAG00000001629	SCMH1
ENSBTAG00000011173	FAM189A2
ENSBTAG00000046046	LRRC30
ENSBTAG00000011424	TPM2
ENSBTAG00000001058	SRPK3
ENSBTAG00000038523	ATP1A4
ENSBTAG00000014930	MYLK2
ENSBTAG00000005604	POPDC2
ENSBTAG00000021707	MYBPC3
ENSBTAG00000022450	THAP9
ENSBTAG00000009387	MYOM2
ENSBTAG00000019585	MYOM1
ENSBTAG00000019680	ZYG11B
ENSBTAG00000009246	DPY30
ENSBTAG00000010954	ART3
ENSBTAG00000018809	RANGRF
ENSBTAG00000026886	C21H14orf2
ENSBTAG00000017265	VBP1
ENSBTAG00000045789	TNNT2
ENSBTAG00000017260	PDE3A
ENSBTAG00000026986	TTN
ENSBTAG00000048286	E2F6
ENSBTAG00000001618	ALPK3
ENSBTAG00000009106	EIF2A
ENSBTAG00000020641	PSMA5
ENSBTAG00000002323	USP28
ENSBTAG00000003784	DNAJC2
ENSBTAG00000017462	ATF4
ENSBTAG00000001603	YIPF7
ENSBTAG00000017569	C20H5orf22
ENSBTAG00000017279	VAPA
ENSBTAG00000001601	PKM
ENSBTAG00000007387	ENY2
ENSBTAG00000011803	MYH3
ENSBTAG00000007281	SEMA6C
ENSBTAG00000011808	MSTN
ENSBTAG00000000077	ADSL
ENSBTAG00000001609	MAP2K6
ENSBTAG00000010156	TPT1
ENSBTAG00000017945	TCEANC
ENSBTAG00000014387	PRKAB2
ENSBTAG00000045699	CTNNA3
ENSBTAG00000000359	EIF3J
ENSBTAG00000014818	MYLK3
ENSBTAG00000003997	ube2d4
ENSBTAG00000019314	USP25
ENSBTAG00000006491	AGL
ENSBTAG00000008150	PKIA
ENSBTAG00000007734	MEMO1
ENSBTAG00000000286	PFKM
ENSBTAG00000006970	OLA1
ENSBTAG00000001083	ZAK
ENSBTAG00000001086	FHL2
ENSBTAG00000019525	PPP3CB
ENSBTAG00000021009	TRIM55
ENSBTAG00000000678	CSDE1
ENSBTAG00000009663	YBX3
ENSBTAG00000012048	CARM1
ENSBTAG00000005854	COPS8
ENSBTAG00000019327	NRAP
ENSBTAG00000017380	MYO18A
ENSBTAG00000021549	PHPT1
ENSBTAG00000020569	CACNA2D1
ENSBTAG00000047231	TNNI1
ENSBTAG00000018071	TMOD4
ENSBTAG00000009533	RPL3L
ENSBTAG00000001093	KLHL23
ENSBTAG00000017509	MYPN
ENSBTAG00000002644	KCNQ4
ENSBTAG00000016125	KCNA7
ENSBTAG00000011869	CSRP3
ENSBTAG00000045538	LINC00116
ENSBTAG00000022699	CAV3
ENSBTAG00000001865	SGCG
ENSBTAG00000046282	VGLL2
ENSBTAG00000001721	GYG1
ENSBTAG00000014831	PPP1R3C
ENSBTAG00000000990	PSMA2
ENSBTAG00000014130	MGC148714
ENSBTAG00000034493	C23H6orf106
ENSBTAG00000009749	USP2
ENSBTAG00000006030	MYOG
ENSBTAG00000009345	AMZ2
ENSBTAG00000034496	LOC101907965
ENSBTAG00000000698	MYO18B
ENSBTAG00000014960	SCHIP1
ENSBTAG00000002610	FKBP3
ENSBTAG00000035844	HRASLS
ENSBTAG00000033089	HACD1
ENSBTAG00000016924	CAP2
ENSBTAG00000002367	HCFC1R1
ENSBTAG00000012024	SLC29A2
ENSBTAG00000009743	PDRG1
ENSBTAG00000005085	TRIM63
ENSBTAG00000002226	FBXO31
ENSBTAG00000006999	RYR1
ENSBTAG00000012818	PDLIM5
ENSBTAG00000019443	CTDNEP1
ENSBTAG00000012163	ITGB1BP2
ENSBTAG00000008185	RTN2
ENSBTAG00000033603	MNF1
ENSBTAG00000014143	ASB5
ENSBTAG00000021823	HFE2
ENSBTAG00000019658	ASB16
ENSBTAG00000018167	KLHL31
ENSBTAG00000012159	CNBP
ENSBTAG00000017137	CDC37L1
ENSBTAG00000025337	LOC511687
ENSBTAG00000019554	FBP2
ENSBTAG00000005865	MAPK6
ENSBTAG00000014003	MYF6
ENSBTAG00000022539	LOC107133113
ENSBTAG00000011548	AMPD1
ENSBTAG00000011547	KBTBD12
ENSBTAG00000012927	ALDOA
ENSBTAG00000011649	FARSB
ENSBTAG00000000393	SSPN
ENSBTAG00000014956	JSRP1
ENSBTAG00000013011	PLAA
ENSBTAG00000009155	SCN5A
ENSBTAG00000014284	ALPK2
ENSBTAG00000046917	GPR22
ENSBTAG00000012726	PSMB5
ENSBTAG00000002216	MYOD1
ENSBTAG00000006345	ART1
ENSBTAG00000012720	ANKRD2
