# Supplementary material for: Expression of mitochondrial protein genes encoded by nuclear and mitochondrial genomes correlate with energy metabolism in dairy cattle
Source: BMC Genomics. 2020 Oct 19;21:720. doi: 10.1186/s12864-020-07018-7 (PMC7574280; doi:10.1186/s12864-020-07018-7)
Supplement: Supplementary file 10 — Additional file 10: Table S8. KEGG pathway enrichment of the non-mitochondrial protein (Non-MP) genes in NuMP-MtMP cluster in the Main Cows [file 12864_2020_7018_MOESM10_ESM.xlsx]

## Sheet: Sheet1
	Table S8. KEGG pathway enrichment of the non-mitochondrial protein genes (OGs) in NuMP-MtMP cluster in the Main Cows
	Pathways	No. of genes	P values	Benjamini
	Dilated cardiomyopathy	23	1.9e-16	4.1e-14
	Hypertrophic cardiomyopathy (HCM)	21	8.1e-15	7.5e-13
	Proteasome	17	1.4e-14	8.4e-13
	Adrenergic signaling in cardiomyocytes	23	4.8e-12	2.2e-10
	Cardiac muscle contraction	17	1.7e-10	6.2e-09
	Glucagon signaling pathway	16	2e-08	6e-07
