# Supplementary material for: Expression of mitochondrial protein genes encoded by nuclear and mitochondrial genomes correlate with energy metabolism in dairy cattle
Source: BMC Genomics. 2020 Oct 19;21:720. doi: 10.1186/s12864-020-07018-7 (PMC7574280; doi:10.1186/s12864-020-07018-7)
Supplement: Supplementary file 17 — Additional file 17: Table S9. Number of differentially expressed gene (DEG) s and their direction in tissues by gene categories in the Validation Cow. [file 12864_2020_7018_MOESM17_ESM.xlsx]

## Sheet: Sheet1
Table S9. Number of DE genes by category and direction of mitochondrial gene in tissues of the Validation Cow
Tissue	All		NuMP		MG		MtMP	Mt tRNAs	Mt
	Over-expressed	Under-expressed	Over-expressed	Under-expressed	Over-expressed	Under-expressed			rRNAs
Adrenal gland	1152	1082	209	69	5	0	3+		2+
Brain caudal lobe	1354	968	185	195	4	2	2+		2+
Brain cerebellum	2025	2764	137	197	2	1		1-	2+
Heart	2998	2936	623	70	17	0	13+	2+	2+
Kidney	2624	2336	456	46	17	0	13+	2+	2+
Leg muscle	3179	3490	531	112	17	0	13+	2+	2+
Leukocytes	3049	3507	93	334	0	14	13-		1-
Liver	3044	3437	376	146	13	0	11+	2+
Lung	2435	1878	37	484	0	16	13-	2-	1-
Lymph node	2305	2390	35	387	0	17	13-	2-	2-
Mammary gland	2320	2091	142	227	0	1	1-
Ovaries	2126	1410	32	351	0	16	13-	1-	2-
Skin black	2335	2168	80	293	0	16	13-	1-	2-
Skin white	2715	1695	117	207	0	14	12-		2-
Spleen	2277	1902	35	409	0	15	12-	1-	2-
Thymus	3202	3093	80	412	0	17	13-	2-	2-
Thyroid gland	2468	1993	111	216	0	9	7-		2-
Tongue	2273	2150	360	110	17	0	13+	2+	2+
All=All genes encoded by nuclear and mitochondrial genome, NuMP=Mitochondrial protein genes encoded by the nuclear genome and MtMP=Mitochondrial protein genes encoded by the mitochondrial genome; + over-expressed, - under-expressed
