# Supplementary material for: Expression of mitochondrial protein genes encoded by nuclear and mitochondrial genomes correlate with energy metabolism in dairy cattle
Source: BMC Genomics. 2020 Oct 19;21:720. doi: 10.1186/s12864-020-07018-7 (PMC7574280; doi:10.1186/s12864-020-07018-7)
Supplement: Supplementary file 18 — Additional file 18: Table S10. Number of differentially expressed gene (DEG) s and their direction in tissues by gene categories in the Validation Sheep. [file 12864_2020_7018_MOESM18_ESM.xlsx]

## Sheet: Sheet1
Table S10. Number of differentially expressed gene (DEG)s and their direction in tissues by gene categories in the Validation Sheep
Tissue	All			NuMP			MtMP
	Under- expressed	Over- expressed	Not- significant	Under- expressed	Over-expressed	Not-significant	Under-expressed	Over-expressed	Not -significant	Genes
Adrenal cortex	1308	1281	11179	42	71	722	0	1	12	ND2
Adrenal medulla	1321	1244	11203	43	62	730	0	1	12	ND2
Biceps muscle	2489	2982	8297	102	276	457	0	3	10	COX1, COX2, COX3
Brain cerebellum	2414	2385	8969	184	68	583	0	1	12	ND2
Kidney cortex	1335	1773	10660	31	204	600	0	9	4	ND2, CYTB, ND5, ND6, ND1, ATP6, COX1, ND4L,CYTB
Kidney medulla	1268	3142	9358	167	55	613	8	0	5	ND2,CYTB,ND5,
Left ventricle	1905	2675	9188	77	229	529	0	9	4	COX1, COX3, ATP6, CYTB, COX2, ND1, ND4, ATP8, ND3
Liver	2145	3324	8299	111	217	507	6	0	7	CYTB, ND2,ND6,ATP6,ND1, ND3
Longitudinal dorsal m	3268	3045	7455	73	416	346	0	13	0	*
Lung	2024	3238	8506	233	161	441	0	1	12	ND6
Mammary	1645	1638	10485	196	29	610	4	0	9	COX1, COX3, CYTB, ATP6
Mesenteric LN	2465	3018	8285	205	75	555	10	0	3	ND2,COX1,COX3,ATP6,CYTB,ND1,ND4,ATP8,ND4L,ND5
Ovary	1902	2961	8905	218	57	560	13	0	0	*
Right ventricle	1869	1893	10006	31	334	470	0	13	0	*
Thyroid	1437	1399	10932	102	44	689	3	0	10	COX1,ND1,COX3
All= All genes encoded by the nuclear and mitochondrial genome, NuMP=Mitochondrial protein genes encoded by the nuclear genome, MtMP= Mitochondrial protein genes encoded by the mitochondrial genome; * ATP6, ATP8, COX1, COX2, COX3, CYTB, ND1, ND2, ND3, ND4, ND4L, ND5, ND6
